# Supplementary material for: Transcriptome and key genes expression related to carbon fixation pathways in Chlorella PY-ZU1 cells and their growth under high concentrations of CO2
Source: Biotechnol Biofuels. 2017 Jul 11;10:181. doi: 10.1186/s13068-017-0868-z (PMC5505034; doi:10.1186/s13068-017-0868-z)
Supplement: Supplementary file 1 — Additional file 1. Genes differental expression of Chlorella PY-ZU1 under 15% CO2 compared with that under air. [file 13068_2017_868_MOESM1_ESM.xlsx]

## Sheet: Supporting material-genes diffe
gene_id	CO2_AIR_count	K-CO2_count	CO2_AIR_fpkm	K-CO2_fpkm	pvalue	FDR	log2FC1(K-CO2/CO2_AIR)	up-down-regulation1(K-CO2/CO2_AIR)	log2FC2(CO2_AIR/K-CO2)	up-down-regulation2(CO2_AIR/K-CO2)	logCPM	significant(FDR<=0.05,|logFC|>=1)	status	gi	NR_des	kegg_name	kegg_ko	GO
ORTHOMCL0	9964.97	2495.04	682.41	191.62	0.731941	0.893921	-0.398448	down	0.398448	up	9.31897	no	OK	gi|307103001|gb|EFN51266.1|	hypothetical protein CHLNCDRAFT_141180 [Chlorella variabilis]	_	_	GO:0016020
ORTHOMCL1	8831.06	2269.71	530.95	164.3	0.756608	0.905312	-0.360502	down	0.360502	up	9.16117	no	OK	gi|307108297|gb|EFN56537.1|	hypothetical protein CHLNCDRAFT_51514 [Chlorella variabilis]	_	_	GO:0016020
ORTHOMCL10	8095.81	447	243.34	41.83	0.0358678	0.189568	-2.57916	down	2.57916	up	8.42866	no	OK	gi|307105077|gb|EFN53328.1|	hypothetical protein CHLNCDRAFT_137046 [Chlorella variabilis]	YCS4, CNAP1, CAPD2	K06677	GO:0030261;GO:0016772;GO:0007067;GO:0007076
ORTHOMCL100	1206	69	49.81	5.51	0.0413721	0.207675	-2.52598	down	2.52598	up	5.69321	no	OK	gi|307109823|gb|EFN58060.1|	hypothetical protein CHLNCDRAFT_57124 [Chlorella variabilis]	KIFC1	K10405	GO:0005874;GO:0003777;GO:0005524;GO:0005875;GO:0007018
ORTHOMCL1000	2531	1764.08	153.06	118.44	0.358432	0.664463	1.0784	up	-1.0784	down	8.16458	no	OK	gi|159476874|ref|XP_001696536.1|	hypothetical protein CHLREDRAFT_142190 [Chlamydomonas reinhardtii]	GATAF	K09184	GO:0005488
ORTHOMCL1001	1213	527	93.82	44.78	0.735076	0.894382	0.396553	up	-0.396553	down	6.67757	no	OK	gi|307102982|gb|EFN51247.1|	hypothetical protein CHLNCDRAFT_141273 [Chlorella variabilis]	_	_	GO:0006508;GO:0004222
ORTHOMCL1003	1774	400	146.52	36.83	0.639384	0.846523	-0.549428	down	0.549428	up	6.76638	no	OK	gi|384249006|gb|EIE22489.1|	PLP-dependent transferase [Coccomyxa subellipsoidea C-169]	E2.3.1.50	K00654	GO:0009058;GO:0030170;GO:0016746
ORTHOMCL1004	265	175	26.13	16.84	0.40007	0.696047	0.999705	up	-0.999705	down	4.85301	no	OK	gi|307110398|gb|EFN58634.1|	hypothetical protein CHLNCDRAFT_50458 [Chlorella variabilis]	_	_	_
ORTHOMCL1005	723	249	75.49	29.46	0.960383	0.992676	0.0614836	up	-0.0614836	down	5.75055	no	OK	gi|307111811|gb|EFN60045.1|	hypothetical protein CHLNCDRAFT_133273 [Chlorella variabilis]	_	_	_
ORTHOMCL1006	110	866	16.77	71.44	0.000690707	0.017445	4.57151	up	-4.57151	down	6.63531	yes	OK	gi|307103871|gb|EFN52128.1|	hypothetical protein CHLNCDRAFT_139248 [Chlorella variabilis]	_	_	GO:0016740;GO:0016757
ORTHOMCL1007	685	480	64.23	50.28	0.356536	0.663673	1.08588	up	-1.08588	down	6.28314	no	OK	gi|307104822|gb|EFN53074.1|	hypothetical protein CHLNCDRAFT_137374 [Chlorella variabilis]	_	_	_
ORTHOMCL1008	1494	357	89.04	23.73	0.691665	0.872515	-0.465681	down	0.465681	up	6.55313	no	OK	gi|307108874|gb|EFN57113.1|	hypothetical protein CHLNCDRAFT_57451 [Chlorella variabilis]	_	_	_
ORTHOMCL1009	398.2	256.76	40.76	28.86	0.411335	0.703922	0.967699	up	-0.967699	down	5.41967	no	OK	gi|307110353|gb|EFN58589.1|	hypothetical protein CHLNCDRAFT_140764 [Chlorella variabilis]	_	_	GO:0005337;GO:0016021;GO:0015858
ORTHOMCL101	1008	42	37.24	4.54	0.0184594	0.125002	-2.98188	down	2.98188	up	5.37712	no	OK	gi|384251923|gb|EIE25400.1|	hypothetical protein COCSUDRAFT_46702 [Coccomyxa subellipsoidea C-169]	_	_	_
ORTHOMCL1010	52.8	23.24	7.9	3.83	0.759068	0.906614	0.392571	up	-0.392571	down	2.1508	no	OK	gi|307110353|gb|EFN58589.1|	hypothetical protein CHLNCDRAFT_140764 [Chlorella variabilis]	_	_	GO:0005337;GO:0016021;GO:0015858
ORTHOMCL1011	1158.98	437.98	133.37	54.24	0.868731	0.952081	0.195428	up	-0.195428	down	6.50121	no	OK	gi|307109225|gb|EFN57463.1|	hypothetical protein CHLNCDRAFT_142964 [Chlorella variabilis]	_	_	GO:0003824
ORTHOMCL1012	1573	219	110.42	18.12	0.293342	0.610806	-1.24468	down	1.24468	up	6.3506	no	OK	gi|307104046|gb|EFN52302.1|	hypothetical protein CHLNCDRAFT_58905 [Chlorella variabilis]	_	_	_
ORTHOMCL1013	2041.04	394	141.29	30.33	0.508787	0.766714	-0.773455	down	0.773455	up	6.88203	no	OK	gi|307107779|gb|EFN56021.1|	hypothetical protein CHLNCDRAFT_22879 [Chlorella variabilis]	VPS45	K12479	GO:0006904
ORTHOMCL1014	423.18	26	73.39	4.58	0.0541282	0.243773	-2.41912	down	2.41912	up	4.2055	no	OK	gi|307108738|gb|EFN56977.1|	expressed protein [Chlorella variabilis]	_	_	_
ORTHOMCL1015	1126	1409	69.56	102.65	0.109197	0.370174	1.92248	up	-1.92248	down	7.61822	no	OK	gi|307105588|gb|EFN53836.1|	hypothetical protein CHLNCDRAFT_135912 [Chlorella variabilis]	TAZ	K13511	GO:0016746;GO:0008152
ORTHOMCL1016	350.07	137.61	45.53	19.82	0.831235	0.939854	0.256426	up	-0.256426	down	4.8059	no	OK	_	_	_	_	_
ORTHOMCL1017	2773	467	204.2	38.37	0.408344	0.701896	-0.970401	down	0.970401	up	7.25457	no	OK	gi|384246509|gb|EIE19999.1|	hypothetical protein COCSUDRAFT_54513 [Coccomyxa subellipsoidea C-169]	CARP, pepA	K01255	GO:0005737;GO:0006508;GO:0008235;GO:0004177;GO:0030145
ORTHOMCL1018	2043.92	460.99	147.85	37.46	0.639134	0.846523	-0.549069	down	0.549069	up	6.97085	no	OK	gi|307103913|gb|EFN52170.1|	hypothetical protein CHLNCDRAFT_59012 [Chlorella variabilis]	_	_	GO:0042578
ORTHOMCL1019	1145	228	86.89	19.26	0.534785	0.7825	-0.728566	down	0.728566	up	6.0653	no	OK	gi|307102575|gb|EFN50846.1|	hypothetical protein CHLNCDRAFT_141754 [Chlorella variabilis]	_	_	_
ORTHOMCL102	4243	2653.34	291.41	183.24	0.430921	0.717411	0.921844	up	-0.921844	down	8.80575	no	OK	gi|307107536|gb|EFN55778.1|	hypothetical protein CHLNCDRAFT_57703 [Chlorella variabilis]	ADCK, ABC1	K08869	GO:0004672;GO:0006468;GO:0005524;GO:0005739;GO:0010287;GO:0016772
ORTHOMCL1020	6694.19	195	219.74	15.59	0.00614724	0.0661803	-3.50112	down	3.50112	up	8.05356	no	OK	gi|307104261|gb|EFN52516.1|	hypothetical protein CHLNCDRAFT_138916 [Chlorella variabilis]	_	_	GO:0030915;GO:0005694;GO:0000724;GO:0006281
ORTHOMCL1021	1843.71	406	48.2	16.57	0.618161	0.831861	-0.583776	down	0.583776	up	6.80839	no	OK	gi|302841005|ref|XP_002952048.1|	hypothetical protein VOLCADRAFT_61948 [Volvox carteri f. nagariensis]	E3.6.1.3	K01509	GO:0000166
ORTHOMCL1022	6245.87	3424	181.71	111.05	0.53039	0.778909	0.73208	up	-0.73208	down	9.24233	no	OK	gi|384247941|gb|EIE21426.1|	xanthine dehydrogenase-like protein [Coccomyxa subellipsoidea C-169]	XDH	K00106	GO:0008762;GO:0051537;GO:0016725;GO:0050660;GO:0006118;GO:0004854;GO:0016903;GO:0016614;GO:0009055;GO:0004855;GO:0005506;GO:0055114;GO:0006144;GO:0051536;GO:0046872;GO:0006040
ORTHOMCL1023	54.99	47.51	11.65	11.49	0.254501	0.572336	1.39686	up	-1.39686	down	2.84778	no	OK	_	_	_	_	_
ORTHOMCL1024	538	30	50.42	4.83	0.0412737	0.207367	-2.56026	down	2.56026	up	4.52914	no	OK	gi|302835533|ref|XP_002949328.1|	hypothetical protein VOLCADRAFT_59132 [Volvox carteri f. nagariensis]	_	_	GO:0016740
ORTHOMCL1025	1863.36	73.97	191.55	6.44	0.0155882	0.112778	-3.05247	down	3.05247	up	6.25276	no	OK	gi|159463744|ref|XP_001690102.1|	mismatch repair protein [Chlamydomonas reinhardtii]	MLH1	K08734	GO:0032389;GO:0032390;GO:0003697;GO:0007131;GO:0016887;GO:0005712;GO:0005524;GO:0032407;GO:0006298;GO:0030983;GO:0006200;GO:0000795
ORTHOMCL1026	4697	467	296.67	30.89	0.147486	0.432735	-1.73061	down	1.73061	up	7.80005	no	OK	gi|307103196|gb|EFN51458.1|	hypothetical protein CHLNCDRAFT_55086 [Chlorella variabilis]	PUF6	K14844	GO:0009987;GO:0003723;GO:0005634
ORTHOMCL1027	1719.13	2907.37	103.01	188.88	0.0528971	0.240937	2.35707	up	-2.35707	down	8.58301	no	OK	_	_	_	_	_
ORTHOMCL1028	788	394	59.02	47.86	0.609663	0.826839	0.599131	up	-0.599131	down	6.17339	no	OK	gi|307106126|gb|EFN54373.1|	hypothetical protein CHLNCDRAFT_135666 [Chlorella variabilis]	_	_	_
ORTHOMCL1029	180	1441	16.84	63.45	0.000627609	0.0163159	4.59748	up	-4.59748	down	7.37028	yes	OK	gi|307111040|gb|EFN59275.1|	hypothetical protein CHLNCDRAFT_137597 [Chlorella variabilis]	_	_	GO:0016310;GO:0004672;GO:0000166
ORTHOMCL103	6268.12	1035	436.96	103.42	0.394301	0.694362	-0.998923	down	0.998923	up	8.42118	no	OK	gi|307106053|gb|EFN54300.1|	hypothetical protein CHLNCDRAFT_35990 [Chlorella variabilis]	_	_	GO:0005982;GO:0004556;GO:0016597;GO:0005985;GO:0003824;GO:0043169;GO:0004553;GO:0005975;GO:0005509
ORTHOMCL1030	90	34	19.22	8.82	0.896039	0.965868	0.194216	up	-0.194216	down	2.81119	no	OK	gi|307105343|gb|EFN53593.1|	hypothetical protein CHLNCDRAFT_136812 [Chlorella variabilis]	_	_	GO:0016020;GO:0005739
ORTHOMCL1031	455.93	202.05	46.55	23.08	0.71847	0.887284	0.424383	up	-0.424383	down	5.28124	no	OK	gi|307102664|gb|EFN50933.1|	hypothetical protein CHLNCDRAFT_141583 [Chlorella variabilis]	_	_	GO:1901363;GO:0097159
ORTHOMCL1032	13.07	4.04	2.1	0.73	1	1	-0.0981353	down	0.0981353	up	-0.118653	no	OK	gi|307102664|gb|EFN50933.1|	hypothetical protein CHLNCDRAFT_141583 [Chlorella variabilis]	_	_	GO:1901363;GO:0097159
ORTHOMCL1034	432.96	373	24.28	23.18	0.243134	0.561472	1.3834	up	-1.3834	down	5.8293	no	OK	gi|307107521|gb|EFN55764.1|	hypothetical protein CHLNCDRAFT_52423 [Chlorella variabilis]	_	_	_
ORTHOMCL1035	185	6	16.79	2.16	0.0149369	0.109765	-3.32046	down	3.32046	up	2.92408	no	OK	gi|307110185|gb|EFN58421.1|	hypothetical protein CHLNCDRAFT_19624 [Chlorella variabilis]	VTE1, SXD1	K09834	GO:0015994;GO:0009534;GO:0031347;GO:0050896;GO:0044237;GO:0071704;GO:0010264;GO:0010189;GO:0009266;GO:0006979;GO:0016122;GO:0009915;GO:0006631;GO:0009976;GO:0009644;GO:0010287;GO:0044710;GO:0009706
ORTHOMCL1036	3041	256	537.55	46.43	0.101873	0.356298	-1.97044	down	1.97044	up	7.12138	no	OK	gi|56682959|ref|NP_002023.2|	ferritin heavy chain [Homo sapiens]	FTH1	K00522	GO:0006879;GO:0009535;GO:0015994;GO:0006826;GO:0005515;GO:0009941;GO:0008199;GO:0010039;GO:0010043;GO:0048147;GO:0009737;GO:0009908;GO:0009617;GO:0015979;GO:0016044;GO:0055114;GO:0005829;GO:0005739;GO:0008043;GO:0006880;GO:0016491;GO:0055085;GO:0009409;GO:0042542;GO:0004322;GO:0006892;GO:0006955;GO:0048366;GO:0009570
ORTHOMCL1037	1443	210	117.37	19.22	0.318131	0.632092	-1.18077	down	1.18077	up	6.24546	no	OK	gi|307109186|gb|EFN57424.1|	hypothetical protein CHLNCDRAFT_21245 [Chlorella variabilis]	PEX5, PXR1	K13342	_
ORTHOMCL1038	4155.15	1335	421.03	151.32	0.973912	0.996664	-0.0386404	down	0.0386404	up	8.22321	no	OK	gi|307107762|gb|EFN56004.1|	hypothetical protein CHLNCDRAFT_17179, partial [Chlorella variabilis]	_	_	_
ORTHOMCL1039	104	51	12.09	6.26	0.644607	0.848747	0.56965	up	-0.56965	down	3.2289	no	OK	gi|307108002|gb|EFN56243.1|	hypothetical protein CHLNCDRAFT_145050 [Chlorella variabilis]	_	_	_
ORTHOMCL104	2908	1751	223.15	128.98	0.458426	0.730797	0.867432	up	-0.867432	down	8.22523	no	OK	gi|307106843|gb|EFN55088.1|	hypothetical protein CHLNCDRAFT_58107 [Chlorella variabilis]	_	_	_
ORTHOMCL1040	607	22	151.8	6.58	0.0136479	0.103555	-3.17954	down	3.17954	up	4.6289	no	OK	_	_	_	_	_
ORTHOMCL1042	348	103	31.52	11.19	0.896403	0.965868	-0.156899	down	0.156899	up	4.58908	no	OK	gi|307106746|gb|EFN54991.1|	hypothetical protein CHLNCDRAFT_134795 [Chlorella variabilis]	_	_	_
ORTHOMCL1044	232	311	27.08	30.89	0.0954697	0.340737	2.02039	up	-2.02039	down	5.41442	no	OK	_	_	_	_	_
ORTHOMCL1045	1380	251	127.32	25.86	0.46436	0.734994	-0.859224	down	0.859224	up	6.28683	no	OK	gi|307105641|gb|EFN53889.1|	hypothetical protein CHLNCDRAFT_58367 [Chlorella variabilis]	_	_	GO:0008152;GO:0003824
ORTHOMCL1046	2553.95	1393.9	170.8	103.73	0.534355	0.782075	0.725753	up	-0.725753	down	7.94804	no	OK	gi|307109414|gb|EFN57652.1|	expressed protein [Chlorella variabilis]	ST13	K09560	GO:0003700;GO:0045449;GO:0006355;GO:0005667;GO:0043565
ORTHOMCL1047	674.05	799	55.06	61.77	0.12428	0.393917	1.84423	up	-1.84423	down	6.81573	no	OK	gi|307109151|gb|EFN57389.1|	hypothetical protein CHLNCDRAFT_142802 [Chlorella variabilis]	diox1	K00464	_
ORTHOMCL1048	7286	718.02	401.62	25.97	0.144167	0.427697	-1.74353	down	1.74353	up	8.43018	no	OK	gi|307109087|gb|EFN57326.1|	hypothetical protein CHLNCDRAFT_21770 [Chlorella variabilis]	PWD	K15535	GO:0016310;GO:0016301;GO:0005524;GO:2001070
ORTHOMCL1049	0	0	0	0	noTest	noTest	noTest	noTest	noTest	noTest	noTest	no	NOTEST	_	_	_	_	_
ORTHOMCL105	996	312	57.16	19.97	0.950336	0.987988	-0.0752058	down	0.0752058	up	6.14476	no	OK	gi|307109515|gb|EFN57753.1|	hypothetical protein CHLNCDRAFT_143033 [Chlorella variabilis]	_	_	_
ORTHOMCL1050	1113.1	1225.84	97.19	121.46	0.14554	0.429045	1.73853	up	-1.73853	down	7.45785	no	OK	gi|384247224|gb|EIE20711.1|	Neutral/alkaline nonlysosomal ceramidase [Coccomyxa subellipsoidea C-169]	ASAH2	K12349	_
ORTHOMCL1051	539.46	1119.12	36.41	71.33	0.031457	0.173773	2.65237	up	-2.65237	down	7.16015	no	OK	gi|117606933|gb|ABK42021.1|	vegetative cell wall protein [Chlamydomonas incerta]	_	_	_
ORTHOMCL1052	2083.95	483	145.51	46.6	0.66289	0.8567	-0.509785	down	0.509785	up	7.01484	no	OK	gi|255084894|ref|XP_002504878.1|	predicted protein [Micromonas sp. RCC299]	_	_	_
ORTHOMCL1053	2886	784	62.56	19	0.809859	0.932544	-0.280741	down	0.280741	up	7.58322	no	OK	gi|307103188|gb|EFN51450.1|	hypothetical protein CHLNCDRAFT_140182 [Chlorella variabilis]	TAF1	K03125	GO:0009987
ORTHOMCL1055	612	400	44.06	31.62	0.401939	0.696966	0.985395	up	-0.985395	down	6.05293	no	OK	gi|219128124|ref|XP_002184271.1|	nucleotide transporter 1 [Phaeodactylum tricornutum CCAP 1055/1]	TC.AAA	K03301	_
ORTHOMCL1057	83	73	9.94	9.81	0.241612	0.559338	1.41008	up	-1.41008	down	3.45645	no	OK	gi|307105651|gb|EFN53899.1|	hypothetical protein CHLNCDRAFT_136074 [Chlorella variabilis]	_	_	_
ORTHOMCL1059	66	237.02	9.51	27.61	0.00739232	0.0734907	3.43627	up	-3.43627	down	4.82642	no	OK	gi|2605798|gb|AAC14589.1|	minor ampullate silk protein MiSp1 [Nephila clavipes]	_	_	_
ORTHOMCL106	1211.96	510.66	131.32	57.85	0.762812	0.907831	0.353273	up	-0.353273	down	6.65198	no	OK	gi|460397576|ref|XP_004244343.1|	PREDICTED: transcription initiation factor TFIID subunit 6-like [Solanum lycopersicum]	TAF6	K03131	_
ORTHOMCL1060	34406.5	43017.2	2359.03	3296.22	0.108981	0.370174	1.92156	up	-1.92156	down	12.5517	no	OK	gi|307105200|gb|EFN53450.1|	hypothetical protein CHLNCDRAFT_36420 [Chlorella variabilis]	DDX5, DBP2	K12823	GO:0008026;GO:0005524;GO:0003676
ORTHOMCL1061	492	109	50.75	12.58	0.627643	0.839745	-0.574426	down	0.574426	up	4.90753	no	OK	gi|307111703|gb|EFN59937.1|	hypothetical protein CHLNCDRAFT_133008 [Chlorella variabilis]	_	_	GO:0016740
ORTHOMCL1062	114	342	20	33.87	0.0121728	0.0972863	3.1801	up	-3.1801	down	5.38277	no	OK	gi|307102846|gb|EFN51113.1|	hypothetical protein CHLNCDRAFT_141476 [Chlorella variabilis]	_	_	_
ORTHOMCL1063	1428.19	286	265.34	72.89	0.539484	0.785218	-0.720298	down	0.720298	up	6.38682	no	OK	gi|307107393|gb|EFN55636.1|	hypothetical protein CHLNCDRAFT_133814 [Chlorella variabilis]	E3.5.1.54	K01457	GO:0016787;GO:0003824
ORTHOMCL1064	48.47	0	6.11	0	0.00255993	0.0381743	-7.00767	down	7.00767	up	0.946867	yes	OK	gi|384245449|gb|EIE18943.1|	putative glyoxysomal fatty acid beta-oxidation multifunctional protein [Coccomyxa subellipsoidea C-169]	MFP2	K10527	GO:0007031;GO:0009506;GO:0018874;GO:0080129;GO:0009407;GO:0016508;GO:0051788;GO:0005777;GO:0006574;GO:0006635;GO:0005730;GO:0019482;GO:0005829;GO:0006633;GO:0004300;GO:0043161;GO:0005618;GO:0006552;GO:0006568;GO:0006554;GO:0003857;GO:0046251;GO:0006550
ORTHOMCL1065	683.53	347	67.39	37.97	0.597406	0.818877	0.620027	up	-0.620027	down	5.98166	no	OK	gi|307109718|gb|EFN57955.1|	hypothetical protein CHLNCDRAFT_142074 [Chlorella variabilis]	MFP2	K10527	GO:0007031;GO:0009506;GO:0018874;GO:0080129;GO:0009407;GO:0016508;GO:0051788;GO:0005777;GO:0006574;GO:0006635;GO:0005730;GO:0019482;GO:0005829;GO:0006633;GO:0004300;GO:0043161;GO:0005618;GO:0006552;GO:0006568;GO:0006554;GO:0003857;GO:0046251;GO:0006550
ORTHOMCL1067	2147	527	173.64	37.62	0.71475	0.885072	-0.426996	down	0.426996	up	7.09245	no	OK	gi|307104380|gb|EFN52634.1|	hypothetical protein CHLNCDRAFT_26610 [Chlorella variabilis]	K00666	K00666	GO:0008152;GO:0003824
ORTHOMCL1068	164	428	15.09	40.59	0.0176947	0.122638	2.98039	up	-2.98039	down	5.72922	no	OK	gi|428307436|ref|YP_007144261.1|	Pheophorbide a oxygenase [Crinalium epipsammum PCC 9333]	_	_	GO:0005488
ORTHOMCL1069	326	1126.26	26.53	101.81	0.00779067	0.0755749	3.38612	up	-3.38612	down	7.08761	no	OK	gi|302832479|ref|XP_002947804.1|	hypothetical protein VOLCADRAFT_41600 [Volvox carteri f. nagariensis]	PRCP	K01285	_
ORTHOMCL107	821	371	72.6	36.16	0.699432	0.87793	0.453224	up	-0.453224	down	6.14666	no	OK	gi|307102662|gb|EFN50932.1|	hypothetical protein CHLNCDRAFT_141733 [Chlorella variabilis]	_	_	_
ORTHOMCL1070	753	340.97	50.02	17.95	0.696973	0.876217	0.456291	up	-0.456291	down	6.02363	no	OK	gi|3450883|gb|AAC32606.1|	fibroin [Antheraea pernyi]	PEX13	K13344	_
ORTHOMCL1071	194	175	18.33	18.51	0.226007	0.541548	1.44889	up	-1.44889	down	4.71595	no	OK	gi|307108239|gb|EFN56480.1|	hypothetical protein CHLNCDRAFT_35227 [Chlorella variabilis]	_	_	GO:0008152;GO:0003824
ORTHOMCL1072	1940.97	6631.43	117.38	545.35	0.0078352	0.0755916	3.37154	up	-3.37154	down	9.64881	no	OK	gi|307105698|gb|EFN53946.1|	hypothetical protein CHLNCDRAFT_136191 [Chlorella variabilis]	_	_	_
ORTHOMCL1073	1291.06	370	37.36	12.28	0.861965	0.950513	-0.203463	down	0.203463	up	6.45813	no	OK	gi|307105044|gb|EFN53295.1|	hypothetical protein CHLNCDRAFT_53843 [Chlorella variabilis]	_	_	_
ORTHOMCL1074	235	53	49.79	12.82	0.656723	0.856087	-0.548165	down	0.548165	up	3.85411	no	OK	gi|307110977|gb|EFN59212.1|	hypothetical protein CHLNCDRAFT_138161 [Chlorella variabilis]	ARFRP1	K07952	GO:0005622;GO:0005525;GO:0007264
ORTHOMCL1075	320.51	337	23.08	66.87	0.163497	0.459744	1.66838	up	-1.66838	down	5.60831	no	OK	gi|307105038|gb|EFN53289.1|	hypothetical protein CHLNCDRAFT_136932 [Chlorella variabilis]	_	_	GO:0043167;GO:0003676
ORTHOMCL1076	115.76	24.47	23.42	5.81	0.590629	0.815614	-0.670883	down	0.670883	up	2.79283	no	OK	_	_	_	_	_
ORTHOMCL1077	1193	337	115.19	47.06	0.849733	0.947251	-0.224332	down	0.224332	up	6.33463	no	OK	gi|384247308|gb|EIE20795.1|	FAD/NAD(P)-binding domain-containing protein [Coccomyxa subellipsoidea C-169]	E1.14.13.1	K00480	GO:0004497
ORTHOMCL1078	208.05	25	22.61	5.07	0.238392	0.556017	-1.45268	down	1.45268	up	3.38532	no	OK	gi|118396253|ref|XP_001030468.1|	hypothetical protein TTHERM_01081650 [Tetrahymena thermophila]	_	_	_
ORTHOMCL1079	444.67	386.89	27.9	28.41	0.239036	0.556362	1.39714	up	-1.39714	down	5.87874	no	OK	gi|307107191|gb|EFN55434.1|	hypothetical protein CHLNCDRAFT_133720 [Chlorella variabilis]	CTR1	K14510	GO:0016310;GO:0004672
ORTHOMCL108	617	477	67.04	57.13	0.298641	0.615617	1.22758	up	-1.22758	down	6.22994	no	OK	gi|307104732|gb|EFN52984.1|	hypothetical protein CHLNCDRAFT_26277 [Chlorella variabilis]	NMNAT	K06210	GO:0009435;GO:0016779
ORTHOMCL1080	3306.96	1175	93.8	36.23	0.927384	0.979342	0.106491	up	-0.106491	down	7.96724	no	OK	gi|307111143|gb|EFN59378.1|	hypothetical protein CHLNCDRAFT_137851 [Chlorella variabilis]	TC.CPA1	K03316	GO:0006885;GO:0015299;GO:0016021;GO:0006814;GO:0055085
ORTHOMCL1081	459	95	22.37	6.09	0.572717	0.805222	-0.672428	down	0.672428	up	4.76938	no	OK	gi|307106082|gb|EFN54329.1|	hypothetical protein CHLNCDRAFT_135564 [Chlorella variabilis]	_	_	GO:0044763;GO:0031514
ORTHOMCL1082	933.57	3466.01	160.78	475.21	0.00620015	0.0663293	3.49061	up	-3.49061	down	8.70238	no	OK	gi|307102979|gb|EFN51244.1|	hypothetical protein CHLNCDRAFT_141269 [Chlorella variabilis]	_	_	GO:0016310;GO:0007205;GO:0046486;GO:0009395;GO:0006090;GO:0016301;GO:0050242;GO:0005524;GO:0004143;GO:0015976
ORTHOMCL1083	1324	468	99.85	47.55	0.933459	0.981602	0.0990149	up	-0.0990149	down	6.64269	no	OK	gi|307107179|gb|EFN55423.1|	hypothetical protein CHLNCDRAFT_23482 [Chlorella variabilis]	HDAC1_2	K06067	GO:0032041;GO:0046969;GO:0000118;GO:0008285;GO:0097372;GO:0070933;GO:0048709;GO:0046970;GO:0021754;GO:0001764;GO:0016055;GO:0021903;GO:0006355;GO:0030318;GO:0060028;GO:0060218;GO:0001889;GO:0048565;GO:0048263;GO:0050769;GO:0070932;GO:0031017
ORTHOMCL1084	790.94	265	49.36	17.17	0.987034	1	0.0216692	up	-0.0216692	down	5.86012	no	OK	_	_	_	_	_
ORTHOMCL1085	74.07	183.5	12.02	33.69	0.0212256	0.137586	2.90714	up	-2.90714	down	4.51275	no	OK	_	_	_	_	_
ORTHOMCL1086	489	122	67.61	19	0.736383	0.895194	-0.403231	down	0.403231	up	4.96927	no	OK	gi|307110994|gb|EFN59229.1|	hypothetical protein CHLNCDRAFT_138205 [Chlorella variabilis]	_	_	GO:0005488
ORTHOMCL1087	1701	439	98.55	27.7	0.761556	0.907831	-0.354637	down	0.354637	up	6.78783	no	OK	gi|302847174|ref|XP_002955122.1|	hypothetical protein VOLCADRAFT_65509 [Volvox carteri f. nagariensis]	TFIP11	K13103	GO:0003677;GO:0006355;GO:0016070;GO:0005634;GO:0010467
ORTHOMCL1088	50.13	109.52	6.96	17.12	0.030008	0.169441	2.72769	up	-2.72769	down	3.78559	no	OK	_	_	_	_	_
ORTHOMCL1089	195	196	19.29	19.15	0.182115	0.484656	1.60488	up	-1.60488	down	4.83926	no	OK	gi|307103061|gb|EFN51325.1|	hypothetical protein CHLNCDRAFT_141087 [Chlorella variabilis]	_	_	_
ORTHOMCL109	1112.58	240	117	26.39	0.600448	0.820549	-0.613724	down	0.613724	up	6.06852	no	OK	gi|307110825|gb|EFN59060.1|	hypothetical protein CHLNCDRAFT_137777 [Chlorella variabilis]	_	_	_
ORTHOMCL1090	426	3322.39	31.38	264.09	0.000658295	0.0169315	4.56127	up	-4.56127	down	8.5779	yes	OK	gi|307105657|gb|EFN53905.1|	hypothetical protein CHLNCDRAFT_58379 [Chlorella variabilis]	_	_	_
ORTHOMCL1091	2253.08	539.07	222.44	58.07	0.69119	0.872515	-0.464034	down	0.464034	up	7.14631	no	OK	gi|307107191|gb|EFN55434.1|	hypothetical protein CHLNCDRAFT_133720 [Chlorella variabilis]	CTR1	K14510	GO:0016310;GO:0004672;GO:0006468;GO:0005524;GO:0009069;GO:0004674
ORTHOMCL1092	1465.97	325	147.06	36.84	0.624548	0.836937	-0.573828	down	0.573828	up	6.48156	no	OK	gi|315052820|ref|XP_003175784.1|	PE-PGRS family protein [Arthroderma gypseum CBS 118893]	_	_	_
ORTHOMCL1093	222	379	19.87	36.88	0.0530501	0.241438	2.36903	up	-2.36903	down	5.63735	no	OK	gi|307102487|gb|EFN50760.1|	hypothetical protein CHLNCDRAFT_142486 [Chlorella variabilis]	_	_	_
ORTHOMCL1094	945	67	50.19	7.37	0.0700817	0.283512	-2.21662	down	2.21662	up	5.39209	no	OK	gi|307107848|gb|EFN56090.1|	hypothetical protein CHLNCDRAFT_145618 [Chlorella variabilis]	E2.7.1.68, PIP5K	K00889	GO:0046854;GO:0044464;GO:0016307
ORTHOMCL1095	197	145	25.57	21.16	0.333109	0.646501	1.15571	up	-1.15571	down	4.52971	no	OK	gi|18415593|ref|NP_567617.1|	probable 3-hydroxyisobutyrate dehydrogenase [Arabidopsis thaliana]	E1.1.1.31, mmsB	K00020	GO:0016616
ORTHOMCL1098	184	414	10.89	27.42	0.0259615	0.154201	2.76678	up	-2.76678	down	5.70704	no	OK	_	_	_	_	_
ORTHOMCL1099	437	296	33.99	25.15	0.38037	0.683091	1.03669	up	-1.03669	down	5.6007	no	OK	gi|307104273|gb|EFN52528.1|	hypothetical protein CHLNCDRAFT_54474 [Chlorella variabilis]	_	_	_
ORTHOMCL11	9883.86	4291.97	563	271.25	0.733473	0.894382	0.395907	up	-0.395907	down	9.70408	no	OK	gi|307103505|gb|EFN51764.1|	hypothetical protein CHLNCDRAFT_59788 [Chlorella variabilis]	dxs	K01662	GO:0006694;GO:0016114;GO:0005739;GO:0008661;GO:0009507;GO:0015995
ORTHOMCL110	1038.59	262.6	76.6	21.62	0.744621	0.898662	-0.382538	down	0.382538	up	6.06474	no	OK	gi|307104960|gb|EFN53211.1|	hypothetical protein CHLNCDRAFT_137076 [Chlorella variabilis]	E1.14.13.9	K00486	GO:0008152;GO:0003824
ORTHOMCL1101	162	123	30.47	26.3	0.316545	0.631764	1.20014	up	-1.20014	down	4.27728	no	OK	_	_	_	_	_
ORTHOMCL1102	108.12	80	16.48	12.96	0.336866	0.650242	1.16363	up	-1.16363	down	3.66425	no	OK	gi|496481217|ref|WP_009189787.1|	GntR-family transcriptional regulator [Streptomyces sp. e14]	_	_	_
ORTHOMCL1105	635.98	142.76	53.63	13.17	0.640139	0.84675	-0.553248	down	0.553248	up	5.28592	no	OK	gi|384247308|gb|EIE20795.1|	FAD/NAD(P)-binding domain-containing protein [Coccomyxa subellipsoidea C-169]	_	_	_
ORTHOMCL1106	2667	1990	106.69	79.19	0.317163	0.631881	1.1768	up	-1.1768	down	8.30761	no	OK	gi|307108269|gb|EFN56509.1|	hypothetical protein CHLNCDRAFT_30642 [Chlorella variabilis]	_	_	GO:0016310;GO:0004672;GO:0005488
ORTHOMCL1107	4423.09	707	256.11	42.38	0.373217	0.679508	-1.04575	down	1.04575	up	7.90291	no	OK	gi|307106947|gb|EFN55191.1|	hypothetical protein CHLNCDRAFT_134369 [Chlorella variabilis]	_	_	GO:0008272;GO:0016021;GO:0055085;GO:0044459;GO:0008271
ORTHOMCL1108	7238	5480.01	671.17	569.07	0.308437	0.62276	1.19791	up	-1.19791	down	9.76287	no	OK	gi|302836776|ref|XP_002949948.1|	hypothetical protein VOLCADRAFT_104492 [Volvox carteri f. nagariensis]	ABC.PE.S	K02035	_
ORTHOMCL1109	0	27.1	0	4.91	0.000588658	0.0159449	7.77232	up	-7.77232	down	1.46196	yes	OK	_	_	_	_	_
ORTHOMCL111	1962.01	1968.55	198.22	226.83	0.177175	0.479836	1.60432	up	-1.60432	down	8.17392	no	OK	gi|296205954|ref|XP_002749998.1|	PREDICTED: melanophilin-like [Callithrix jacchus]	_	_	_
ORTHOMCL1110	112	614.88	11.95	73.47	0.00207928	0.0340168	4.05191	up	-4.05191	down	6.16539	yes	OK	_	_	_	_	_
ORTHOMCL1111	81	105	18.53	29.81	0.107965	0.368223	1.96878	up	-1.96878	down	3.84832	no	OK	_	_	_	_	_
ORTHOMCL1112	872	288	76.47	21	1	1	0.00110501	up	-0.00110501	down	5.99049	no	OK	gi|307108896|gb|EFN57135.1|	hypothetical protein CHLNCDRAFT_30521, partial [Chlorella variabilis]	gidA, mnmG, MTO1	K03495	GO:0050660;GO:0006118;GO:0005737;GO:0002098;GO:0009055;GO:0042744;GO:0055114;GO:0016491;GO:0008033;GO:0006952
ORTHOMCL1114	3252.68	176	175.34	10.55	0.0344345	0.18476	-2.60791	down	2.60791	up	7.11017	no	OK	gi|384249133|gb|EIE22615.1|	glutamyl-tRNA synthetase, putative [Coccomyxa subellipsoidea C-169]	EARS, gltX	K01885	GO:0015994;GO:0004818;GO:0005524;GO:0009332;GO:0006424
ORTHOMCL1115	17152.8	3980.99	1650.69	384.79	0.662502	0.8567	-0.50788	down	0.50788	up	10.0563	no	OK	gi|307109467|gb|EFN57705.1|	hypothetical protein CHLNCDRAFT_59627 [Chlorella variabilis]	UGDH, ugd	K00012	GO:0005982;GO:0009117;GO:0005985;GO:0055114;GO:0005829;GO:0005634;GO:0003979;GO:0051287;GO:0005618
ORTHOMCL1117	1203	141	100.81	14.15	0.211197	0.523742	-1.49269	down	1.49269	up	5.89545	no	OK	gi|307108068|gb|EFN56309.1|	hypothetical protein CHLNCDRAFT_144725 [Chlorella variabilis]	_	_	GO:0052689;GO:0016787;GO:0008152
ORTHOMCL1118	129.05	211.77	12.61	21.52	0.0605429	0.258641	2.3127	up	-2.3127	down	4.8047	no	OK	gi|307110052|gb|EFN58289.1|	hypothetical protein CHLNCDRAFT_142269 [Chlorella variabilis]	CTSS	K01368	GO:0016787
ORTHOMCL1119	193	195.15	21.84	24.26	0.180999	0.483648	1.61235	up	-1.61235	down	4.82997	no	OK	gi|307109395|gb|EFN57633.1|	hypothetical protein CHLNCDRAFT_11790, partial [Chlorella variabilis]	yneE	K08994	_
ORTHOMCL112	1197.89	164.7	53.9	9.17	0.288991	0.607782	-1.26009	down	1.26009	up	5.95369	no	OK	gi|307109090|gb|EFN57329.1|	hypothetical protein CHLNCDRAFT_143978 [Chlorella variabilis]	_	_	GO:0016579;GO:0004221;GO:0006511
ORTHOMCL1120	0	0	0	0	noTest	noTest	noTest	noTest	noTest	noTest	noTest	no	NOTEST	gi|307107654|gb|EFN55896.1|	hypothetical protein CHLNCDRAFT_57784 [Chlorella variabilis]	_	_	_
ORTHOMCL1121	429	50	84.23	11.18	0.216921	0.531821	-1.4993	down	1.4993	up	4.41071	no	OK	gi|307102909|gb|EFN51175.1|	hypothetical protein CHLNCDRAFT_141319 [Chlorella variabilis]	MOB1	K06685	_
ORTHOMCL1124	12852.1	41029.1	2020.27	7174.44	0.00949668	0.0854656	3.27398	up	-3.27398	down	12.2873	no	OK	gi|307105545|gb|EFN53794.1|	hypothetical protein CHLNCDRAFT_53601 [Chlorella variabilis]	K07034	K07034	GO:0016020
ORTHOMCL1125	711	28	76.48	7.56	0.0161044	0.114705	-3.06137	down	3.06137	up	4.86749	no	OK	_	_	_	_	_
ORTHOMCL1126	717	111	23.61	10.58	0.359448	0.664718	-1.09119	down	1.09119	up	5.26581	no	OK	_	_	_	_	_
ORTHOMCL1127	951	171	160.81	33.78	0.457084	0.730237	-0.875608	down	0.875608	up	5.74445	no	OK	gi|307111892|gb|EFN60126.1|	hypothetical protein CHLNCDRAFT_133492 [Chlorella variabilis]	_	_	GO:0043229
ORTHOMCL1128	762.98	550	45.03	35.05	0.339037	0.650838	1.12673	up	-1.12673	down	6.46674	no	OK	gi|307111685|gb|EFN59919.1|	hypothetical protein CHLNCDRAFT_132967 [Chlorella variabilis]	_	_	_
ORTHOMCL113	2299.28	1003.58	328.13	161.42	0.728865	0.892497	0.40406	up	-0.40406	down	7.60445	no	OK	_	_	_	_	_
ORTHOMCL1130	4032.99	672.82	415.55	71.84	0.401799	0.696966	-0.983679	down	0.983679	up	7.7903	no	OK	gi|307111253|gb|EFN59488.1|	hypothetical protein CHLNCDRAFT_29609 [Chlorella variabilis]	PGK, pgk	K00927	GO:0016310;GO:0006096;GO:0005737;GO:0006094;GO:0005524;GO:0004618;GO:0015976
ORTHOMCL1131	3278.55	1106.28	127.35	48.57	0.978856	0.997174	0.0314567	up	-0.0314567	down	7.9166	no	OK	gi|307111604|gb|EFN59838.1|	hypothetical protein CHLNCDRAFT_29381 [Chlorella variabilis]	DDB1	K10610	GO:0080008;GO:0005515;GO:0010100;GO:0045892;GO:0045010;GO:0007155;GO:0003677;GO:0006486;GO:0000278;GO:0003002;GO:0000911;GO:0005829;GO:0005634;GO:0006281;GO:0010090;GO:0003676;GO:0009630;GO:0048449;GO:0009793;GO:0008284
ORTHOMCL1132	883.45	345.72	78.27	37.09	0.833218	0.941146	0.247627	up	-0.247627	down	6.13677	no	OK	gi|307111604|gb|EFN59838.1|	hypothetical protein CHLNCDRAFT_29381 [Chlorella variabilis]	DDB1	K10610	GO:0080008;GO:0005515;GO:0010100;GO:0045892;GO:0045010;GO:0007155;GO:0003677;GO:0006486;GO:0000278;GO:0003002;GO:0000911;GO:0005829;GO:0005634;GO:0006281;GO:0010090;GO:0009630;GO:0048449;GO:0009793;GO:0008284
ORTHOMCL1133	1075.15	548.07	72.67	41.4	0.591177	0.816033	0.627098	up	-0.627098	down	6.63858	no	OK	gi|307108603|gb|EFN56843.1|	hypothetical protein CHLNCDRAFT_144427 [Chlorella variabilis]	POLA2	K02321	_
ORTHOMCL1134	5048.01	1400	274.09	47	0.82939	0.939176	-0.2509	down	0.2509	up	8.40333	no	OK	gi|307103997|gb|EFN52253.1|	hypothetical protein CHLNCDRAFT_36916 [Chlorella variabilis]	E2.1.1.13, metH	K00548	GO:0008705;GO:0031419;GO:0032259;GO:0009086;GO:0005622;GO:0008270;GO:0042558;GO:0008898
ORTHOMCL1136	4760.86	20475.2	408.97	1964.03	0.00398497	0.0488922	3.70379	up	-3.70379	down	11.2492	yes	OK	gi|307105572|gb|EFN53821.1|	hypothetical protein CHLNCDRAFT_53648 [Chlorella variabilis]	_	_	_
ORTHOMCL1137	49.71	5.63	6.76	0.94	0.30748	0.621948	-1.44081	down	1.44081	up	1.36618	no	OK	gi|384252603|gb|EIE26079.1|	hypothetical protein COCSUDRAFT_61074 [Coccomyxa subellipsoidea C-169]	_	_	_
ORTHOMCL1138	1155	25	81.27	9.23	0.00294716	0.0413404	-3.92378	down	3.92378	up	5.49391	yes	OK	gi|307103625|gb|EFN51883.1|	hypothetical protein CHLNCDRAFT_54730 [Chlorella variabilis]	_	_	GO:0050794
ORTHOMCL1139	39944.8	59178.3	4172.03	3650.69	0.0730654	0.290964	2.1664	up	-2.1664	down	12.964	no	OK	gi|307109393|gb|EFN57631.1|	hypothetical protein CHLNCDRAFT_20835, partial [Chlorella variabilis]	_	_	GO:0008026;GO:0003723;GO:0005524;GO:0005634;GO:0016772
ORTHOMCL1140	829	25157.8	93.62	2787.26	8.26089e-06	0.00118766	6.52222	up	-6.52222	down	11.4553	yes	OK	_	_	_	_	_
ORTHOMCL1141	4226.07	651	207.18	45.53	0.349896	0.660205	-1.09905	down	1.09905	up	7.82005	no	OK	gi|307106757|gb|EFN55002.1|	hypothetical protein CHLNCDRAFT_23935, partial [Chlorella variabilis]	WRKY33	K13424	GO:0003700;GO:0045449;GO:0006355;GO:0005667;GO:0043565
ORTHOMCL1142	1994	24	51.21	3.78	0.000514988	0.0145102	-4.76996	down	4.76996	up	6.23923	yes	OK	gi|307110245|gb|EFN58481.1|	hypothetical protein CHLNCDRAFT_50250 [Chlorella variabilis]	_	_	GO:0006511
ORTHOMCL1143	1054.05	151	42.97	15.5	0.309307	0.623688	-1.20322	down	1.20322	up	5.78608	no	OK	gi|307105585|gb|EFN53834.1|	hypothetical protein CHLNCDRAFT_36397 [Chlorella variabilis]	E3.2.1.24	K01191	GO:0006013;GO:0004559;GO:0008270;GO:0030246
ORTHOMCL1144	203	84	16.2	8.47	0.793131	0.924537	0.325806	up	-0.325806	down	4.05713	no	OK	gi|307110576|gb|EFN58812.1|	hypothetical protein CHLNCDRAFT_56906 [Chlorella variabilis]	_	_	GO:0008152
ORTHOMCL1146	337	35	28.23	6.93	0.176542	0.479143	-1.66446	down	1.66446	up	4.02412	no	OK	gi|307104166|gb|EFN52421.1|	hypothetical protein CHLNCDRAFT_138919 [Chlorella variabilis]	_	_	_
ORTHOMCL1147	531.04	453.08	59.29	40.7	0.248673	0.5668	1.36954	up	-1.36954	down	6.11404	no	OK	gi|307111411|gb|EFN59645.1|	hypothetical protein CHLNCDRAFT_133122 [Chlorella variabilis]	_	_	_
ORTHOMCL1148	436	18	41.29	4	0.0202022	0.13342	-2.99023	down	2.99023	up	4.17482	no	OK	_	_	_	_	_
ORTHOMCL1149	170.08	14	11.77	4.04	0.118385	0.38592	-1.99313	down	1.99313	up	2.97785	no	OK	gi|307111291|gb|EFN59526.1|	hypothetical protein CHLNCDRAFT_138179 [Chlorella variabilis]	_	_	_
ORTHOMCL1151	425	22	53.27	6.51	0.0354614	0.188387	-2.66569	down	2.66569	up	4.17717	no	OK	gi|307110932|gb|EFN59167.1|	hypothetical protein CHLNCDRAFT_138041 [Chlorella variabilis]	_	_	_
ORTHOMCL1152	629	62	36.56	5.79	0.151573	0.440339	-1.74133	down	1.74133	up	4.90202	no	OK	gi|307108845|gb|EFN57084.1|	hypothetical protein CHLNCDRAFT_143861 [Chlorella variabilis]	_	_	_
ORTHOMCL1153	261	67	22.92	7.48	0.767612	0.909379	-0.361859	down	0.361859	up	4.08234	no	OK	gi|225874647|ref|YP_002756106.1|	lipase/acylhydrolase domain-containing protein [Acidobacterium capsulatum ATCC 51196]	_	_	GO:0016787
ORTHOMCL1154	4103.85	2837	332.46	300.01	0.363357	0.670249	1.06663	up	-1.06663	down	8.85407	no	OK	gi|307111573|gb|EFN59807.1|	hypothetical protein CHLNCDRAFT_56596 [Chlorella variabilis]	_	_	GO:0071704;GO:0003824;GO:0006807;GO:0005975;GO:0016810
ORTHOMCL1155	287	388	31.97	43.76	0.0923112	0.333928	2.03294	up	-2.03294	down	5.73212	no	OK	_	_	_	_	_
ORTHOMCL1156	368	20	31.6	4.89	0.0423144	0.210983	-2.59482	down	2.59482	up	3.98084	no	OK	gi|307104114|gb|EFN52369.1|	hypothetical protein CHLNCDRAFT_58845 [Chlorella variabilis]	DLST, sucB	K00658	_
ORTHOMCL1157	332	2312.1	33.91	280.83	0.000941106	0.0211071	4.3977	up	-4.3977	down	8.06164	yes	OK	gi|307104955|gb|EFN53206.1|	hypothetical protein CHLNCDRAFT_137056 [Chlorella variabilis]	_	_	GO:0016021;GO:0055085
ORTHOMCL1158	0	0	0	0	noTest	noTest	noTest	noTest	noTest	noTest	noTest	no	NOTEST	_	_	_	_	_
ORTHOMCL1159	152	25	13.21	4.81	0.416826	0.708011	-1.00113	down	1.00113	up	3.06645	no	OK	gi|307106040|gb|EFN54287.1|	hypothetical protein CHLNCDRAFT_25123 [Chlorella variabilis]	TFIIH4, GTF2H4, TFB2	K03144	GO:0016023;GO:0006289;GO:0004003;GO:0005657;GO:0005634;GO:0000439
ORTHOMCL1160	844	38	43.59	4.29	0.0230863	0.144148	-2.86975	down	2.86975	up	5.13493	no	OK	gi|307105557|gb|EFN53806.1|	hypothetical protein CHLNCDRAFT_136511 [Chlorella variabilis]	_	_	GO:0006260;GO:0003910;GO:0016787;GO:0009536;GO:0006310;GO:0003677;GO:0005524;GO:0051103;GO:0005975;GO:0016757
ORTHOMCL1163	1029	35	142.28	5.45	0.0107989	0.0914177	-3.2738	down	3.2738	up	5.37716	no	OK	gi|307109194|gb|EFN57432.1|	hypothetical protein CHLNCDRAFT_50963 [Chlorella variabilis]	HRAD1, RAD17	K02830	GO:0005634;GO:0006281
ORTHOMCL1164	1029.01	195	119.96	24.29	0.497711	0.759977	-0.799942	down	0.799942	up	5.88503	no	OK	gi|307108013|gb|EFN56254.1|	hypothetical protein CHLNCDRAFT_30881 [Chlorella variabilis]	panB	K00606	GO:0008168;GO:0003864;GO:0032259;GO:0050897;GO:0008270;GO:0005739;GO:0009507;GO:0015940;GO:0046914
ORTHOMCL1165	2324.01	1976.47	264.73	251.12	0.247887	0.565691	1.36519	up	-1.36519	down	8.24213	no	OK	gi|307104019|gb|EFN52275.1|	hypothetical protein CHLNCDRAFT_139206 [Chlorella variabilis]	_	_	_
ORTHOMCL1166	591.95	43	30.31	5.39	0.0776117	0.301781	-2.18058	down	2.18058	up	4.72661	no	OK	gi|307103575|gb|EFN51834.1|	hypothetical protein CHLNCDRAFT_37165 [Chlorella variabilis]	selD, SEPHS	K01008	GO:0050660;GO:0004756;GO:0005524;GO:0055114;GO:0016491
ORTHOMCL1169	121	820.11	15.38	234.33	0.00107582	0.0225078	4.35572	up	-4.35572	down	6.56581	yes	OK	gi|307103062|gb|EFN51326.1|	hypothetical protein CHLNCDRAFT_28112, partial [Chlorella variabilis]	SKP1, CBF3D	K03094	GO:0016874;GO:0006511
ORTHOMCL117	15419.5	60	1285.83	5.42	1.15488e-05	0.00152851	-6.40331	down	6.40331	up	9.15179	yes	OK	gi|307102642|gb|EFN50912.1|	hypothetical protein CHLNCDRAFT_141686 [Chlorella variabilis]	SLC20A, PIT	K14640	GO:0016020;GO:0006817;GO:0005315
ORTHOMCL1170	168.53	16	17.23	6.06	0.152695	0.441276	-1.79358	down	1.79358	up	3.0094	no	OK	_	_	_	_	_
ORTHOMCL1171	945.87	11	75.94	4.02	0.000568476	0.0155485	-4.81129	down	4.81129	up	5.16649	yes	OK	gi|384249844|gb|EIE23325.1|	hypothetical protein COCSUDRAFT_83701 [Coccomyxa subellipsoidea C-169]	E2.7.1.91	K04718	GO:0007205;GO:0046486;GO:0009395;GO:0004143
ORTHOMCL1176	248	16	26.21	3.4	0.0678369	0.276425	-2.34587	down	2.34587	up	3.45431	no	OK	_	_	_	_	_
ORTHOMCL1177	322	490	26.33	40.4	0.0703887	0.284344	2.20377	up	-2.20377	down	6.03747	no	OK	gi|307103046|gb|EFN51311.1|	hypothetical protein CHLNCDRAFT_49251 [Chlorella variabilis]	lepA	K03596	GO:0016020;GO:0006184;GO:0003924;GO:0005743;GO:0006412;GO:0005525;GO:0005759;GO:0044429;GO:0045727;GO:0005886;GO:0043022;GO:0003676
ORTHOMCL1178	279	66	25.17	6.07	0.692289	0.872675	-0.479596	down	0.479596	up	4.12886	no	OK	gi|307104946|gb|EFN53197.1|	hypothetical protein CHLNCDRAFT_32227, partial [Chlorella variabilis]	_	_	GO:0006468;GO:0005524;GO:0009069;GO:0004674
ORTHOMCL118	1462	321	98.34	23.48	0.615836	0.831012	-0.587747	down	0.587747	up	6.47206	no	OK	gi|307111405|gb|EFN59639.1|	hypothetical protein CHLNCDRAFT_133108 [Chlorella variabilis]	DDX46, PRP5	K12811	GO:0008026;GO:1901363;GO:0097159;GO:0005524;GO:0004386;GO:0003676
ORTHOMCL1181	399	243	38.77	26.79	0.453593	0.728335	0.88331	up	-0.88331	down	5.3681	no	OK	gi|307109827|gb|EFN58064.1|	hypothetical protein CHLNCDRAFT_142330 [Chlorella variabilis]	_	_	_
ORTHOMCL1186	295.01	51	26.37	5.09	0.436917	0.719258	-0.931113	down	0.931113	up	4.04059	no	OK	gi|307107283|gb|EFN55526.1|	hypothetical protein CHLNCDRAFT_8558, partial [Chlorella variabilis]	E3.5.4.3, guaD	K01487	GO:0016787
ORTHOMCL1188	542	252	68.11	35.38	0.672741	0.860094	0.494205	up	-0.494205	down	5.57098	no	OK	gi|307108553|gb|EFN56793.1|	hypothetical protein CHLNCDRAFT_144287 [Chlorella variabilis]	_	_	_
ORTHOMCL1189	321	1104	24.71	141.94	0.00787179	0.0757069	3.37993	up	-3.37993	down	7.05964	no	OK	gi|307104164|gb|EFN52419.1|	hypothetical protein CHLNCDRAFT_138913 [Chlorella variabilis]	_	_	_
ORTHOMCL119	9042.88	63136.6	413.94	3222.92	0.000912239	0.0206247	4.40292	up	-4.40292	down	12.8339	yes	OK	gi|307103121|gb|EFN51384.1|	hypothetical protein CHLNCDRAFT_140991 [Chlorella variabilis]	NEK	K08857	GO:0004672;GO:0009987
ORTHOMCL1192	1007.19	491	114.76	61.85	0.629441	0.840873	0.562922	up	-0.562922	down	6.5057	no	OK	gi|307105942|gb|EFN54189.1|	hypothetical protein CHLNCDRAFT_31751 [Chlorella variabilis]	COX11	K02258	GO:0005507
ORTHOMCL1193	3874	241	218.44	27.24	0.0489794	0.229576	-2.40675	down	2.40675	up	7.39195	no	OK	_	_	_	_	_
ORTHOMCL1194	312	20	42.32	5.41	0.0637017	0.266588	-2.35692	down	2.35692	up	3.78002	no	OK	gi|307111117|gb|EFN59352.1|	hypothetical protein CHLNCDRAFT_137800 [Chlorella variabilis]	E2.5.1.18, gst	K00799	_
ORTHOMCL1196	471.16	756	46.8	72.95	0.0608941	0.259645	2.28111	up	-2.28111	down	6.6508	no	OK	gi|307104696|gb|EFN52948.1|	hypothetical protein CHLNCDRAFT_137321 [Chlorella variabilis]	_	_	_
ORTHOMCL12	1067	145	119.02	27.56	0.281837	0.601721	-1.27934	down	1.27934	up	5.78128	no	OK	gi|307103425|gb|EFN51685.1|	hypothetical protein CHLNCDRAFT_139921 [Chlorella variabilis]	_	_	_
ORTHOMCL120	772	254	24.65	17.41	1	1	-0.0044054	down	0.0044054	up	5.81202	no	OK	gi|307108015|gb|EFN56256.1|	hypothetical protein CHLNCDRAFT_57668 [Chlorella variabilis]	_	_	_
ORTHOMCL1201	1538.99	1264.99	89.71	79.38	0.264986	0.583008	1.3163	up	-1.3163	down	7.61224	no	OK	gi|307109315|gb|EFN57553.1|	hypothetical protein CHLNCDRAFT_34762, partial [Chlorella variabilis]	cobB-cbiA	K02224	GO:0042242;GO:0009236
ORTHOMCL121	843.96	75	99.49	8.87	0.118518	0.385954	-1.89117	down	1.89117	up	5.292	no	OK	gi|384249242|gb|EIE22724.1|	ubiquitinyl hydrolase [Coccomyxa subellipsoidea C-169]	UCHL5, UCH37	K05610	GO:0044267;GO:0044424;GO:0016787;GO:0016579;GO:0005622;GO:0004221;GO:0048367;GO:0006511;GO:0070011
ORTHOMCL1210	7601	897.93	518.13	68.05	0.211125	0.523742	-1.48191	down	1.48191	up	8.55564	no	OK	gi|307108365|gb|EFN56605.1|	hypothetical protein CHLNCDRAFT_144359 [Chlorella variabilis]	_	_	_
ORTHOMCL1216	5376	657	202.78	38.7	0.226218	0.541548	-1.43303	down	1.43303	up	8.06918	no	OK	gi|384253867|gb|EIE27341.1|	hypothetical protein COCSUDRAFT_11586, partial [Coccomyxa subellipsoidea C-169]	ABCD3, PMP70	K05677	GO:0016020;GO:0004871;GO:0016887;GO:0007165;GO:0005524;GO:0006810;GO:0006200
ORTHOMCL1218	354	8	32.07	3.16	0.00511664	0.0589096	-3.84757	down	3.84757	up	3.80618	no	OK	gi|307103806|gb|EFN52063.1|	expressed protein [Chlorella variabilis]	PPIL4	K12735	GO:0016787;GO:1901363;GO:0097159
ORTHOMCL122	7067.02	126	698.47	19.28	0.00143134	0.0267518	-4.20889	down	4.20889	up	8.08572	yes	OK	gi|307107947|gb|EFN56188.1|	hypothetical protein CHLNCDRAFT_48744 [Chlorella variabilis]	TC.ZIP	K07238	GO:0016020;GO:0030001;GO:0046873;GO:0006829;GO:0016021;GO:0005886;GO:0055085
ORTHOMCL1222	1093	13	56.34	3.92	0.000537686	0.0149248	-4.78107	down	4.78107	up	5.37478	yes	OK	gi|307105429|gb|EFN53678.1|	hypothetical protein CHLNCDRAFT_32043 [Chlorella variabilis]	hflX	K03665	GO:0005525
ORTHOMCL123	1514	147	121.43	18.06	0.142445	0.425288	-1.76425	down	1.76425	up	6.16066	no	OK	gi|307108674|gb|EFN56914.1|	hypothetical protein CHLNCDRAFT_144604 [Chlorella variabilis]	PEX14	K13343	GO:0009987
ORTHOMCL1235	236	15	18.64	4.24	0.0651328	0.270032	-2.3668	down	2.3668	up	3.38042	no	OK	_	_	_	_	_
ORTHOMCL1237	1171	38	81.8	6.05	0.00928642	0.0848028	-3.34199	down	3.34199	up	5.55672	no	OK	gi|303279422|ref|XP_003059004.1|	SNF2 super family [Micromonas pusilla CCMP1545]	RAD54L, RAD54	K10875	GO:0003676
ORTHOMCL124	1047.97	318.97	66.14	21.88	0.92142	0.978141	-0.116602	down	0.116602	up	6.19823	no	OK	gi|307105600|gb|EFN53848.1|	hypothetical protein CHLNCDRAFT_135935 [Chlorella variabilis]	_	_	_
ORTHOMCL1241	686	239	87.55	33.8	0.948785	0.987413	0.0781252	up	-0.0781252	down	5.68325	no	OK	gi|307109631|gb|EFN57869.1|	expressed protein [Chlorella variabilis]	_	_	_
ORTHOMCL1245	883.59	31	66.75	4.6	0.0119963	0.0965038	-3.22919	down	3.22919	up	5.16324	no	OK	gi|307111613|gb|EFN59847.1|	hypothetical protein CHLNCDRAFT_56617, partial [Chlorella variabilis]	_	_	_
ORTHOMCL1248	22968.3	627	2689.56	85.84	0.0049977	0.0580167	-3.59539	down	3.59539	up	9.82408	no	OK	gi|307107676|gb|EFN55918.1|	hypothetical protein CHLNCDRAFT_57799 [Chlorella variabilis]	_	_	GO:0044260
ORTHOMCL125	1310	647	86.44	45.66	0.618371	0.831861	0.581498	up	-0.581498	down	6.89645	no	OK	gi|307104048|gb|EFN52304.1|	hypothetical protein CHLNCDRAFT_58908 [Chlorella variabilis]	_	_	GO:0005097;GO:0005622;GO:0032313;GO:0032851
ORTHOMCL1251	532	331	54.82	37.71	0.436381	0.719221	0.914291	up	-0.914291	down	5.8038	no	OK	_	_	_	_	_
ORTHOMCL1252	3554	408	280.52	34.81	0.199963	0.510184	-1.52315	down	1.52315	up	7.44863	no	OK	gi|302828106|ref|XP_002945620.1|	hypothetical protein VOLCADRAFT_78607 [Volvox carteri f. nagariensis]	E1.1.1.40, maeB	K00029	GO:0016616;GO:0004470;GO:0006099;GO:0000166;GO:0006108
ORTHOMCL1253	162	177	22.63	14.88	0.154488	0.443985	1.72479	up	-1.72479	down	4.66211	no	OK	gi|307110964|gb|EFN59199.1|	hypothetical protein CHLNCDRAFT_138123 [Chlorella variabilis]	_	_	GO:0051537;GO:0043231
ORTHOMCL1254	3181.01	995	129.81	44.87	0.947516	0.987312	-0.0773377	down	0.0773377	up	7.81891	no	OK	gi|307106058|gb|EFN54305.1|	hypothetical protein CHLNCDRAFT_58222 [Chlorella variabilis]	_	_	GO:0003676;GO:0016788
ORTHOMCL1255	118	352	12.39	41.39	0.0121575	0.0972863	3.17207	up	-3.17207	down	5.42536	no	OK	gi|307110026|gb|EFN58263.1|	hypothetical protein CHLNCDRAFT_34412 [Chlorella variabilis]	_	_	_
ORTHOMCL1256	2792	275	224.6	24.65	0.144834	0.428416	-1.74397	down	1.74397	up	7.04708	no	OK	gi|384245831|gb|EIE19323.1|	S-adenosyl-L-methionine-dependent methyltransferase [Coccomyxa subellipsoidea C-169]	E2.1.1.103, NMT	K05929	GO:0008168;GO:0008152
ORTHOMCL1257	718	332	59.77	30.38	0.677342	0.86302	0.486348	up	-0.486348	down	5.97235	no	OK	gi|307109071|gb|EFN57310.1|	hypothetical protein CHLNCDRAFT_143926 [Chlorella variabilis]	_	_	_
ORTHOMCL1258	222	107	31.84	17.4	0.645497	0.849401	0.545647	up	-0.545647	down	4.31182	no	OK	gi|307105582|gb|EFN53831.1|	hypothetical protein CHLNCDRAFT_136569 [Chlorella variabilis]	_	_	_
ORTHOMCL1259	6145.54	4114.25	155.79	225.71	0.384074	0.686456	1.02021	up	-1.02021	down	9.40551	no	OK	gi|307107684|gb|EFN55926.1|	expressed protein [Chlorella variabilis]	_	_	_
ORTHOMCL126	804.84	1706.08	70.4	115.25	0.0296938	0.168515	2.68235	up	-2.68235	down	7.76513	no	OK	gi|307106980|gb|EFN55224.1|	hypothetical protein CHLNCDRAFT_134478 [Chlorella variabilis]	_	_	GO:0008152;GO:0016740;GO:0003677;GO:0006281;GO:0016779
ORTHOMCL1260	1402	457	114.85	42.32	0.990104	1	-0.0178507	down	0.0178507	up	6.66615	no	OK	gi|307104552|gb|EFN52805.1|	hypothetical protein CHLNCDRAFT_138465 [Chlorella variabilis]	_	_	_
ORTHOMCL1261	1261	1199.26	158.55	168.36	0.198441	0.508695	1.52635	up	-1.52635	down	7.47761	no	OK	_	_	_	_	_
ORTHOMCL1262	895	289	75.95	36.13	0.980551	0.997666	-0.03144	down	0.03144	up	6.01192	no	OK	gi|307105504|gb|EFN53753.1|	hypothetical protein CHLNCDRAFT_136360 [Chlorella variabilis]	BRD7_9	K11723	_
ORTHOMCL1263	403	182	122.03	60.51	0.699633	0.877986	0.452161	up	-0.452161	down	5.11875	no	OK	gi|307108101|gb|EFN56342.1|	hypothetical protein CHLNCDRAFT_51784 [Chlorella variabilis]	DNAJB4	K09510	GO:0006457;GO:0051082
ORTHOMCL1264	7884	705	594.92	58.56	0.116128	0.382931	-1.88368	down	1.88368	up	8.51294	no	OK	gi|384248161|gb|EIE21646.1|	monophosphate synthase [Coccomyxa subellipsoidea C-169]	UMPS	K13421	GO:0044205;GO:0004590;GO:0046686;GO:0006207;GO:0004588;GO:0016036
ORTHOMCL1265	1794	563	161.08	56.43	0.95128	0.987988	-0.0725927	down	0.0725927	up	6.99494	no	OK	gi|307103201|gb|EFN51463.1|	hypothetical protein CHLNCDRAFT_27935 [Chlorella variabilis]	_	_	_
ORTHOMCL1266	1053.68	19126.3	246.15	1767.57	4.40136e-05	0.00301889	5.78045	up	-5.78045	down	11.0702	yes	OK	gi|307109303|gb|EFN57541.1|	hypothetical protein CHLNCDRAFT_143169 [Chlorella variabilis]	_	_	_
ORTHOMCL1267	264	126	50.68	27.61	0.658437	0.856087	0.531618	up	-0.531618	down	4.55397	no	OK	_	_	_	_	_
ORTHOMCL1268	5339.74	1039.1	178.4	38.56	0.514209	0.770901	-0.762209	down	0.762209	up	8.27331	no	OK	gi|224131346|ref|XP_002328516.1|	predicted protein [Populus predicted protein [Populus trichocarpa]	XRN2, RAT1	K12619	GO:0044699;GO:0005622;GO:0009719;GO:0010033;GO:0006401;GO:0003676;GO:0004527;GO:0046872
ORTHOMCL1269	6164.07	692	375.03	95.29	0.190322	0.496572	-1.55549	down	1.55549	up	8.23441	no	OK	gi|302840507|ref|XP_002951809.1|	hypothetical protein VOLCADRAFT_81595 [Volvox carteri f. nagariensis]	NUG2, GNL2	K14537	GO:0006184;GO:0003924;GO:0005525;GO:0042254;GO:0005730
ORTHOMCL127	318	141	35.96	15.58	0.723661	0.890404	0.425598	up	-0.425598	down	4.76143	no	OK	gi|219851088|ref|YP_002465520.1|	NHL repeat containing protein [Methanosphaerula palustris E1-9c]	_	_	GO:0008061;GO:0005509
ORTHOMCL1270	2519.23	244	135.08	15.46	0.139808	0.421454	-1.76802	down	1.76802	up	6.89331	no	OK	gi|307104977|gb|EFN53228.1|	hypothetical protein CHLNCDRAFT_12993, partial [Chlorella variabilis]	DDX20, GEMIN3	K13131	GO:0008026;GO:0044424;GO:0005524;GO:0003676
ORTHOMCL1271	114	54	13.73	7	0.66546	0.857236	0.519923	up	-0.519923	down	3.33272	no	OK	gi|384246161|gb|EIE19652.1|	hypothetical protein COCSUDRAFT_44503 [Coccomyxa subellipsoidea C-169]	_	_	_
ORTHOMCL1272	159	1009	36.58	265.94	0.00130232	0.024851	4.26196	up	-4.26196	down	6.87024	yes	OK	gi|301778491|ref|XP_002924659.1|	PREDICTED: ankyrin repeat domain-containing protein 10-like [Ailuropoda melanoleuca]	_	_	_
ORTHOMCL1273	192	135	31.57	24.51	0.359644	0.664862	1.08972	up	-1.08972	down	4.44736	no	OK	gi|307105473|gb|EFN53722.1|	hypothetical protein CHLNCDRAFT_53489, partial [Chlorella variabilis]	_	_	GO:0009987
ORTHOMCL1274	1930	220	159.18	21	0.198549	0.508695	-1.53313	down	1.53313	up	6.56599	no	OK	gi|384245444|gb|EIE18938.1|	cleft lip and palate transmembrane 1 [Coccomyxa subellipsoidea C-169]	_	_	GO:0005783;GO:0016021;GO:0005739
ORTHOMCL1275	382.31	23	35.21	3.87	0.0526925	0.240788	-2.44816	down	2.44816	up	4.05525	no	OK	gi|307107590|gb|EFN55832.1|	hypothetical protein CHLNCDRAFT_145359 [Chlorella variabilis]	_	_	_
ORTHOMCL1276	1622	1805	350.31	319.42	0.141981	0.424354	1.75335	up	-1.75335	down	8.01285	no	OK	gi|307111285|gb|EFN59520.1|	hypothetical protein CHLNCDRAFT_56794 [Chlorella variabilis]	_	_	_
ORTHOMCL1277	446	169	36.61	21.18	0.867755	0.951967	0.199188	up	-0.199188	down	5.12507	no	OK	gi|307110766|gb|EFN59001.1|	hypothetical protein CHLNCDRAFT_29451 [Chlorella variabilis]	_	_	GO:0055114;GO:0016491
ORTHOMCL1278	349	304	40.82	38.74	0.238871	0.556362	1.39924	up	-1.39924	down	5.5291	no	OK	gi|307109447|gb|EFN57685.1|	hypothetical protein CHLNCDRAFT_142876 [Chlorella variabilis]	_	_	GO:0044238;GO:0006974;GO:0044260
ORTHOMCL1279	1034	699	73.6	55.35	0.37947	0.682827	1.03422	up	-1.03422	down	6.84276	no	OK	gi|384245833|gb|EIE19325.1|	heat shock protein Hsp90 [Coccomyxa subellipsoidea C-169]	htpG, HSP90A	K04079	GO:0005488
ORTHOMCL128	300	84	28.56	10.06	0.846317	0.946245	-0.236814	down	0.236814	up	4.33828	no	OK	_	_	_	_	_
ORTHOMCL1280	2429	5854.49	165.41	241.18	0.020868	0.136054	2.86823	up	-2.86823	down	9.52111	no	OK	gi|307103681|gb|EFN51939.1|	hypothetical protein CHLNCDRAFT_139600 [Chlorella variabilis]	_	_	_
ORTHOMCL1281	1607	336	173.86	40.26	0.574249	0.807173	-0.658277	down	0.658277	up	6.58075	no	OK	gi|307104882|gb|EFN53134.1|	hypothetical protein CHLNCDRAFT_54122 [Chlorella variabilis]	DLST, sucB	K00658	_
ORTHOMCL1282	173	608.02	32.84	73.25	0.007582	0.074714	3.40983	up	-3.40983	down	6.19453	no	OK	gi|219123439|ref|XP_002182032.1|	predicted protein [Phaeodactylum tricornutum CCAP 1055/1]	_	_	_
ORTHOMCL1283	2164	7411.97	147.76	562.7	0.00777463	0.07555	3.3753	up	-3.3753	down	9.80915	no	OK	_	_	_	_	_
ORTHOMCL1284	1513	711	92.39	47.88	0.662738	0.8567	0.509768	up	-0.509768	down	7.06183	no	OK	gi|384251651|gb|EIE25128.1|	hypothetical protein COCSUDRAFT_61368 [Coccomyxa subellipsoidea C-169]	_	_	_
ORTHOMCL1285	511.95	442	60.76	48.23	0.242858	0.561295	1.38661	up	-1.38661	down	6.07374	no	OK	gi|307108722|gb|EFN56961.1|	hypothetical protein CHLNCDRAFT_143537 [Chlorella variabilis]	_	_	GO:0044238;GO:0044260
ORTHOMCL1286	1180	690.2	143.43	58.62	0.481558	0.749194	0.825046	up	-0.825046	down	6.89634	no	OK	gi|307106038|gb|EFN54285.1|	hypothetical protein CHLNCDRAFT_36181, partial [Chlorella variabilis]	E2.4.1.14	K00696	GO:0009058;GO:0005985;GO:0016757
ORTHOMCL1287	3897.19	3686.4	226.14	136.57	0.200088	0.510184	1.51897	up	-1.51897	down	9.10045	no	OK	gi|307104928|gb|EFN53179.1|	hypothetical protein CHLNCDRAFT_136987 [Chlorella variabilis]	_	_	GO:0016020;GO:0000166;GO:0017111
ORTHOMCL1288	1549	23537.2	157.89	2309.56	7.78077e-05	0.00403952	5.52454	up	-5.52454	down	11.3746	yes	OK	gi|307104315|gb|EFN52569.1|	hypothetical protein CHLNCDRAFT_32425 [Chlorella variabilis]	_	_	GO:0055114;GO:0016491
ORTHOMCL1289	842	54.99	104.02	8.5	0.0576884	0.25199	-2.33435	down	2.33435	up	5.20633	no	OK	gi|307103565|gb|EFN51824.1|	expressed protein [Chlorella variabilis]	_	_	_
ORTHOMCL129	3591.42	2686.72	179.2	89.59	0.315386	0.630435	1.18089	up	-1.18089	down	8.7397	no	OK	gi|307107116|gb|EFN55360.1|	expressed protein [Chlorella variabilis]	_	_	GO:0006885;GO:0015299;GO:0006812;GO:0016021
ORTHOMCL1290	447	7	27.03	2.78	0.00176958	0.0305293	-4.37328	down	4.37328	up	4.11086	yes	OK	gi|384245254|gb|EIE18749.1|	hypothetical protein COCSUDRAFT_49188 [Coccomyxa subellipsoidea C-169]	E3.6.1.22, NUDT12, nudC	K03426	_
ORTHOMCL1291	2645.05	515	207.19	45.7	0.515494	0.77092	-0.761116	down	0.761116	up	7.26041	no	OK	gi|470248095|ref|XP_004357568.1|	hypothetical protein DFA_02084 [Dictyostelium fasciculatum]	_	_	_
ORTHOMCL1292	2091	2317	115.72	87.29	0.143201	0.426035	1.74725	up	-1.74725	down	8.37469	no	OK	gi|73852838|ref|YP_294122.1|	hypothetical protein EhV364 [Emiliania huxleyi virus 86]	_	_	_
ORTHOMCL1293	738	15	30.4	3.15	0.00282279	0.0404785	-4.01007	down	4.01007	up	4.84617	yes	OK	gi|307103462|gb|EFN51722.1|	hypothetical protein CHLNCDRAFT_139890 [Chlorella variabilis]	_	_	_
ORTHOMCL1294	211	606	14.9	46.73	0.0133871	0.102543	3.11917	up	-3.11917	down	6.21744	no	OK	gi|302845449|ref|XP_002954263.1|	extracellular matrix glycoprotein pherophorin-V40 [Volvox carteri f. nagariensis]	DLST, sucB	K00658	_
ORTHOMCL1295	670	114	50.37	9.67	0.421223	0.710102	-0.955002	down	0.955002	up	5.21266	no	OK	gi|307109719|gb|EFN57956.1|	hypothetical protein CHLNCDRAFT_142075 [Chlorella variabilis]	ALG1	K03842	GO:0016757
ORTHOMCL1296	1243	273	206.6	25.4	0.617757	0.831686	-0.587269	down	0.587269	up	6.23826	no	OK	gi|303276987|ref|XP_003057787.1|	predicted protein [Micromonas pusilla CCMP1545]	CNOT1, NOT1	K12604	_
ORTHOMCL1297	660	18	30.9	5.7	0.00628159	0.0663293	-3.58794	down	3.58794	up	4.71386	no	OK	gi|307111377|gb|EFN59611.1|	hypothetical protein CHLNCDRAFT_133037 [Chlorella variabilis]	_	_	_
ORTHOMCL1298	729	464.91	63.2	44.86	0.419776	0.709386	0.950318	up	-0.950318	down	6.28235	no	OK	gi|298708057|emb|CBJ30410.1|	conserved unknown protein [Ectocarpus siliculosus]	BTS, CLN3	K12389	GO:0016020
ORTHOMCL1299	2262	396	172.2	33.65	0.436062	0.719118	-0.91445	down	0.91445	up	6.97997	no	OK	gi|302828822|ref|XP_002945978.1|	splicing factor like protein [Volvox carteri f. nagariensis]	ESRP1_2	K14947	GO:0000166
ORTHOMCL13	170	61	14.65	5.89	0.933049	0.981355	0.120456	up	-0.120456	down	3.69165	no	OK	_	_	_	_	_
ORTHOMCL130	476.02	263	32.12	19.9	0.526402	0.776311	0.743007	up	-0.743007	down	5.53376	no	OK	gi|255073401|ref|XP_002500375.1|	kinase/lysine decarboxylase [Micromonas sp. RCC299]	K06966	K06966	_
ORTHOMCL1300	2435.97	7854.97	202.57	267.01	0.00924525	0.0847029	3.28826	up	-3.28826	down	9.90079	no	OK	gi|307107147|gb|EFN55391.1|	hypothetical protein CHLNCDRAFT_12761, partial [Chlorella variabilis]	CTR1	K14510	GO:0006468;GO:0005524;GO:0009069;GO:0004674
ORTHOMCL1301	3647.01	742	262.58	65.85	0.550403	0.790658	-0.697762	down	0.697762	up	7.7475	no	OK	gi|502136340|ref|XP_004502651.1|	PREDICTED: ATP-dependent Clp protease ATP-binding subunit ClpX-like isoform X1 [Cicer arietinum]	RAD51	K04482	GO:0010332;GO:0006302;GO:0009376;GO:0016787;GO:0016887;GO:0046686;GO:0003684;GO:0006508;GO:0051597;GO:0019538;GO:0008094;GO:0005524;GO:0006950;GO:0000166;GO:0005634;GO:0070011;GO:0006200
ORTHOMCL1302	503.89	200.67	57.92	25.87	0.815873	0.934747	0.272951	up	-0.272951	down	5.34124	no	OK	gi|307105680|gb|EFN53928.1|	hypothetical protein CHLNCDRAFT_53437 [Chlorella variabilis]	_	_	_
ORTHOMCL1303	33.11	14.33	4	1.94	0.829291	0.939176	0.358712	up	-0.358712	down	1.44475	no	OK	gi|307105680|gb|EFN53928.1|	hypothetical protein CHLNCDRAFT_53437 [Chlorella variabilis]	_	_	_
ORTHOMCL1304	476	318.71	45.92	69.57	0.386098	0.689223	1.02138	up	-1.02138	down	5.71393	no	OK	gi|307107879|gb|EFN56120.1|	expressed protein [Chlorella variabilis]	_	_	GO:0016772
ORTHOMCL1305	190	18	12.42	3.75	0.155795	0.445458	-1.79351	down	1.79351	up	3.17623	no	OK	gi|380490358|emb|CCF36070.1|	transcription initiation factor TFIID subunit 12 [Colletotrichum higginsianum]	_	_	_
ORTHOMCL1306	3173	107	110.75	10.4	0.00957743	0.0854881	-3.2893	down	3.2893	up	6.99601	no	OK	gi|307106100|gb|EFN54347.1|	hypothetical protein CHLNCDRAFT_58255 [Chlorella variabilis]	_	_	GO:0000796;GO:0007076
ORTHOMCL1307	1326	219	182.24	32.39	0.397661	0.695436	-0.998305	down	0.998305	up	6.18163	no	OK	gi|502168381|ref|XP_004514375.1|	PREDICTED: ribonuclease 1-like [Cicer arietinum]	E3.1.27.1	K01166	GO:0006725;GO:0046483;GO:1901360;GO:0043231;GO:0004518;GO:0044444
ORTHOMCL1308	2058	457	280.41	54.02	0.625524	0.837667	-0.571484	down	0.571484	up	6.97166	no	OK	gi|348686918|gb|EGZ26732.1|	hypothetical protein PHYSODRAFT_283992 [Phytophthora sojae]	E1.11.1.15, PRDX, ahpC	K03386	GO:0006979;GO:0055114;GO:0016209;GO:0006804;GO:0051920;GO:0004601
ORTHOMCL1309	909	353	77.27	30.71	0.842273	0.944771	0.234663	up	-0.234663	down	6.17164	no	OK	gi|384251823|gb|EIE25300.1|	TBC-domain-containing protein [Coccomyxa subellipsoidea C-169]	_	_	GO:0032313
ORTHOMCL131	103	229	17.79	27.1	0.0281741	0.163195	2.74759	up	-2.74759	down	4.85098	no	OK	gi|307111687|gb|EFN59921.1|	hypothetical protein CHLNCDRAFT_9129, partial [Chlorella variabilis]	ackA	K00925	GO:0016310;GO:0016774;GO:0016301;GO:0005622;GO:0000166;GO:0006082
ORTHOMCL1310	621.6	367	60.25	39.79	0.475198	0.744048	0.837846	up	-0.837846	down	5.9801	no	OK	gi|307108906|gb|EFN57145.1|	hypothetical protein CHLNCDRAFT_57362 [Chlorella variabilis]	lpxK	K00912	GO:0005524;GO:0015940;GO:0009029;GO:0009245;GO:0009103;GO:0016757
ORTHOMCL1312	96	389	10.07	17.28	0.00527459	0.059989	3.61285	up	-3.61285	down	5.53123	no	OK	gi|307111822|gb|EFN60056.1|	hypothetical protein CHLNCDRAFT_49534 [Chlorella variabilis]	_	_	_
ORTHOMCL1313	1111	396	118.1	23.45	0.925492	0.978732	0.111042	up	-0.111042	down	6.39584	no	OK	gi|307105233|gb|EFN53483.1|	hypothetical protein CHLNCDRAFT_136774 [Chlorella variabilis]	_	_	_
ORTHOMCL1314	1939	285	145.75	14.12	0.323545	0.637955	-1.16657	down	1.16657	up	6.67562	no	OK	gi|384244648|gb|EIE18147.1|	hypothetical protein COCSUDRAFT_49369 [Coccomyxa subellipsoidea C-169]	THOC2	K12879	_
ORTHOMCL1315	5006.71	28341.2	493.54	2926.9	0.00174122	0.0303414	4.10014	up	-4.10014	down	11.6934	yes	OK	gi|118397810|ref|XP_001031236.1|	Neurohypophysial hormone, N-terminal Domain containing protein [Tetrahymena thermophila]	_	_	_
ORTHOMCL1316	954	363	107.81	45.98	0.861331	0.950513	0.20527	up	-0.20527	down	6.22559	no	OK	gi|2459573|gb|AAB71743.1|	envelope protein [Chlamydomonas reinhardtii]	SLC25A20_29, CACT, CACL, CRC1	K15109	GO:0016020
ORTHOMCL1317	1692	862	174.53	117.93	0.591822	0.816522	0.626282	up	-0.626282	down	7.29272	no	OK	gi|307108304|gb|EFN56544.1|	hypothetical protein CHLNCDRAFT_144191 [Chlorella variabilis]	_	_	GO:0005622;GO:0003676
ORTHOMCL1318	694	487	83.1	44.75	0.355484	0.663619	1.08794	up	-1.08794	down	6.30339	no	OK	gi|307111065|gb|EFN59300.1|	hypothetical protein CHLNCDRAFT_7238, partial [Chlorella variabilis]	MRD1, RBM19	K14787	GO:0005730;GO:0000166;GO:0006810;GO:0003676
ORTHOMCL1319	991	6249	113.26	470.87	0.00126175	0.0245064	4.25551	up	-4.25551	down	9.50368	yes	OK	gi|307111672|gb|EFN59906.1|	hypothetical protein CHLNCDRAFT_56440 [Chlorella variabilis]	fusA, GFM, EFG	K02355	GO:0003746;GO:0009941;GO:0006184;GO:0003924;GO:0005525;GO:0005840;GO:0048046;GO:0005524;GO:0006448;GO:0009658;GO:0005739;GO:0009845;GO:0009570
ORTHOMCL132	1302.32	680.98	118.05	67.16	0.570402	0.803983	0.664208	up	-0.664208	down	6.93771	no	OK	gi|307104495|gb|EFN52748.1|	hypothetical protein CHLNCDRAFT_58735 [Chlorella variabilis]	K08884	K08884	GO:0004713;GO:0016301;GO:0006468;GO:0005524
ORTHOMCL1320	586	164	93.21	29.09	0.842353	0.944771	-0.237674	down	0.237674	up	5.30322	no	OK	gi|307105169|gb|EFN53419.1|	hypothetical protein CHLNCDRAFT_136623 [Chlorella variabilis]	_	_	GO:0019538
ORTHOMCL1321	324	14	39.2	2.71	0.0239848	0.146181	-2.92207	down	2.92207	up	3.75848	no	OK	gi|224055741|ref|XP_002298630.1|	predicted protein [Populus predicted protein [Populus trichocarpa]	RRM2	K10808	GO:0044699;GO:0008152;GO:0009987
ORTHOMCL1322	320	11	20.57	3.64	0.0143293	0.106899	-3.24864	down	3.24864	up	3.70777	no	OK	gi|341894490|gb|EGT50425.1|	hypothetical protein CAEBREN_30369 [Caenorhabditis brenneri]	WAS	K05747	_
ORTHOMCL1323	7025.91	610	245.67	27.43	0.108642	0.369859	-1.92624	down	1.92624	up	8.33782	no	OK	gi|307110447|gb|EFN58683.1|	hypothetical protein CHLNCDRAFT_140286 [Chlorella variabilis]	_	_	GO:0009987
ORTHOMCL1324	1096	1478	123.16	171.41	0.0919096	0.333928	2.03039	up	-2.03039	down	7.66532	no	OK	gi|307109436|gb|EFN57674.1|	hypothetical protein CHLNCDRAFT_142838 [Chlorella variabilis]	hemF, CPOX	K00228	GO:0015994;GO:0055114;GO:0006779;GO:0004109
ORTHOMCL1326	3286	322	215.79	11.88	0.143087	0.426035	-1.75144	down	1.75144	up	7.2802	no	OK	gi|307110495|gb|EFN58731.1|	hypothetical protein CHLNCDRAFT_140416 [Chlorella variabilis]	ATP13A3_4_5	K14951	GO:0016020;GO:0016887;GO:0019829;GO:0006812;GO:0043167;GO:0000166;GO:0016021
ORTHOMCL1327	6094.26	986	274.11	49.26	0.380835	0.683091	-1.02827	down	1.02827	up	8.37087	no	OK	gi|384249284|gb|EIE22766.1|	26S proteasome regulatory subunit [Coccomyxa subellipsoidea C-169]	PSMD2, RPN1	K03028	GO:0006259;GO:0097159;GO:1901363;GO:0044464;GO:0042176;GO:0043170;GO:0008094;GO:0051726;GO:0009987;GO:0003677;GO:0005524;GO:0000502;GO:0044238;GO:0005886;GO:0030234;GO:0050790;GO:0019222
ORTHOMCL1328	5082.4	501	376.55	40.55	0.144658	0.428247	-1.7429	down	1.7429	up	7.91082	no	OK	gi|357124831|ref|XP_003564100.1|	PREDICTED: NADH dehydrogenase C1, chloroplastic/mitochondrial-like [Brachypodium distachyon]	ndh	K03885	GO:0009536
ORTHOMCL133	2531.47	683	102.9	30.34	0.803613	0.930194	-0.290337	down	0.290337	up	7.38956	no	OK	gi|307111232|gb|EFN59467.1|	hypothetical protein CHLNCDRAFT_50023 [Chlorella variabilis]	_	_	GO:0016787
ORTHOMCL1330	873	593	69.53	33.15	0.375749	0.68067	1.0411	up	-1.0411	down	6.60304	no	OK	gi|307103473|gb|EFN51733.1|	hypothetical protein CHLNCDRAFT_139929 [Chlorella variabilis]	tolA	K03646	GO:0046872
ORTHOMCL1331	427	271	44.73	23.16	0.424643	0.712653	0.942812	up	-0.942812	down	5.50489	no	OK	gi|255072039|ref|XP_002499694.1|	predicted protein [Micromonas sp. RCC299]	_	_	GO:0055114;GO:0016491
ORTHOMCL1332	1492	239	92.45	24.45	0.376102	0.68067	-1.04241	down	1.04241	up	6.33714	no	OK	gi|307106934|gb|EFN55178.1|	hypothetical protein CHLNCDRAFT_134321 [Chlorella variabilis]	AOF2, LSD1	K11450	GO:0009791;GO:0097159;GO:1901363;GO:0008152;GO:0003677;GO:0055114;GO:0048608;GO:0016491;GO:0016568;GO:0005634;GO:0006351
ORTHOMCL1333	1056.67	106	97.71	7.59	0.152814	0.441276	-1.7173	down	1.7173	up	5.65405	no	OK	gi|307110340|gb|EFN58576.1|	hypothetical protein CHLNCDRAFT_140736 [Chlorella variabilis]	_	_	GO:1901363;GO:0097159;GO:0000166;GO:0003676
ORTHOMCL1334	771	43	91.24	15.12	0.0405039	0.204614	-2.5615	down	2.5615	up	5.04514	no	OK	gi|307110763|gb|EFN58998.1|	hypothetical protein CHLNCDRAFT_137643 [Chlorella variabilis]	_	_	_
ORTHOMCL1335	975	165	85.07	16.06	0.416045	0.707359	-0.963043	down	0.963043	up	5.75033	no	OK	gi|384246465|gb|EIE19955.1|	hypothetical protein COCSUDRAFT_19015 [Coccomyxa subellipsoidea C-169]	_	_	GO:0006259
ORTHOMCL1336	453	293	54.69	39.38	0.410403	0.70376	0.970168	up	-0.970168	down	5.60831	no	OK	gi|307110832|gb|EFN59067.1|	hypothetical protein CHLNCDRAFT_137801 [Chlorella variabilis]	lon	K01338	GO:0004176;GO:0006508;GO:0006510
ORTHOMCL1337	433	81	58.13	6.25	0.490273	0.753483	-0.818052	down	0.818052	up	4.63171	no	OK	gi|307111740|gb|EFN59974.1|	hypothetical protein CHLNCDRAFT_18784, partial [Chlorella variabilis]	ANK	K10380	_
ORTHOMCL1338	1486.08	102	265.57	19.97	0.0637587	0.266588	-2.26404	down	2.26404	up	6.03511	no	OK	gi|307105312|gb|EFN53562.1|	hypothetical protein CHLNCDRAFT_136712 [Chlorella variabilis]	_	_	_
ORTHOMCL1339	445	137	51.44	19.98	0.936331	0.982596	-0.100177	down	0.100177	up	4.97054	no	OK	gi|307106333|gb|EFN54579.1|	hypothetical protein CHLNCDRAFT_135406 [Chlorella variabilis]	ubiE	K03183	GO:0008168;GO:0010236;GO:0009941;GO:0032259;GO:0010189;GO:0051741
ORTHOMCL134	2325.74	7301.19	194.71	762.95	0.00998575	0.0876215	3.2494	up	-3.2494	down	9.79891	no	OK	gi|393239446|gb|EJD46978.1|	hypothetical protein AURDEDRAFT_164040 [Auricularia delicata TFB-10046 SS5]	_	_	_
ORTHOMCL1340	835	311	56.11	21.95	0.884063	0.960319	0.174429	up	-0.174429	down	6.01695	no	OK	gi|307102377|gb|EFN50665.1|	hypothetical protein CHLNCDRAFT_143411 [Chlorella variabilis]	_	_	GO:0016787;GO:0003824;GO:0005739;GO:0044710
ORTHOMCL1343	849	13	76.52	3.69	0.00118247	0.0240196	-4.41675	down	4.41675	up	5.02657	yes	OK	gi|307102494|gb|EFN50767.1|	hypothetical protein CHLNCDRAFT_10014 [Chlorella variabilis]	PRKAA, AMPK	K07198	GO:0030003;GO:0006468;GO:0005524;GO:0009069;GO:0004674
ORTHOMCL1344	1044	166	96.24	15.95	0.372172	0.679508	-1.05294	down	1.05294	up	5.81919	no	OK	gi|307111850|gb|EFN60084.1|	hypothetical protein CHLNCDRAFT_133392 [Chlorella variabilis]	SLC38A2, SNAT2	K14207	GO:0016021
ORTHOMCL1345	478	433	43.01	43.01	0.220387	0.536333	1.456	up	-1.456	down	6.025	no	OK	gi|307111164|gb|EFN59399.1|	hypothetical protein CHLNCDRAFT_33851 [Chlorella variabilis]	_	_	_
ORTHOMCL1346	263.94	204	31.17	28.19	0.300611	0.617044	1.22622	up	-1.22622	down	5.00222	no	OK	gi|307106014|gb|EFN54261.1|	hypothetical protein CHLNCDRAFT_48255 [Chlorella variabilis]	_	_	GO:0016772
ORTHOMCL1347	427	254	27.32	18.32	0.470728	0.740357	0.849392	up	-0.849392	down	5.44422	no	OK	gi|307108084|gb|EFN56325.1|	hypothetical protein CHLNCDRAFT_144771 [Chlorella variabilis]	_	_	_
ORTHOMCL1348	757.99	2804.95	76.68	275.61	0.00626602	0.0663293	3.48644	up	-3.48644	down	8.39727	no	OK	gi|307111711|gb|EFN59945.1|	hypothetical protein CHLNCDRAFT_133025 [Chlorella variabilis]	GGH	K01307	GO:0006541;GO:0008242
ORTHOMCL1349	530	18	27.76	3.85	0.0117836	0.0953541	-3.27167	down	3.27167	up	4.42602	no	OK	gi|307107257|gb|EFN55500.1|	hypothetical protein CHLNCDRAFT_133889 [Chlorella variabilis]	_	_	_
ORTHOMCL135	699	11	101.1	3.56	0.00144957	0.0270025	-4.37495	down	4.37495	up	4.74986	yes	OK	gi|307103854|gb|EFN52111.1|	hypothetical protein CHLNCDRAFT_139417 [Chlorella variabilis]	RUMI, KTELC1	K13667	_
ORTHOMCL1350	1015	425	85.42	16.24	0.769076	0.910325	0.343307	up	-0.343307	down	6.39042	no	OK	gi|307110798|gb|EFN59033.1|	hypothetical protein CHLNCDRAFT_137726 [Chlorella variabilis]	_	_	GO:0046872
ORTHOMCL1351	256	265	25.3	34.16	0.169811	0.470653	1.64777	up	-1.64777	down	5.26548	no	OK	gi|307109254|gb|EFN57492.1|	hypothetical protein CHLNCDRAFT_34727 [Chlorella variabilis]	PIGK	K05290	GO:0006508;GO:0004197
ORTHOMCL1352	227.47	8	17.56	2.64	0.0179328	0.123447	-3.20737	down	3.20737	up	3.2236	no	OK	gi|240273313|gb|EER36834.1|	actin associated protein Wsp1 [Ajellomyces capsulatus H143]	BNI1	K11238	_
ORTHOMCL1353	1027	922	272.94	329.47	0.223688	0.539461	1.44343	up	-1.44343	down	7.12022	no	OK	gi|307103333|gb|EFN51594.1|	hypothetical protein CHLNCDRAFT_139973 [Chlorella variabilis]	H4	K11254	GO:0006334;GO:0003677;GO:0046982;GO:0000786;GO:0005634
ORTHOMCL1354	276	102	38.03	15.83	0.889145	0.962626	0.163056	up	-0.163056	down	4.4133	no	OK	_	_	_	_	_
ORTHOMCL1355	700	1779	84.32	100.98	0.0182465	0.12401	2.94433	up	-2.94433	down	7.79288	no	OK	gi|159487533|ref|XP_001701777.1|	ClpB chaperone, Hsp100 family [Chlamydomonas reinhardtii]	clpB	K03695	GO:0009628;GO:0016485;GO:0009408;GO:0019538;GO:0005524;GO:0006950;GO:0009658;GO:0009532;GO:0017111;GO:0005739;GO:0009507;GO:0009570
ORTHOMCL1356	359	214	34.55	16.25	0.470874	0.740372	0.852318	up	-0.852318	down	5.19548	no	OK	gi|384247360|gb|EIE20847.1|	hypothetical protein COCSUDRAFT_67265 [Coccomyxa subellipsoidea C-169]	E1.2.1.5	K00129	GO:0008152
ORTHOMCL1357	1281	98.99	76.21	6.64	0.085272	0.319172	-2.09295	down	2.09295	up	5.85214	no	OK	gi|307102101|gb|EFN50520.1|	hypothetical protein CHLNCDRAFT_139218 [Chlorella variabilis]	_	_	GO:0006184;GO:0003924;GO:0005525
ORTHOMCL1358	739.99	186	61.88	18.34	0.739808	0.897081	-0.392629	down	0.392629	up	5.57104	no	OK	gi|384251420|gb|EIE24898.1|	Ribokinase-like protein, partial [Coccomyxa subellipsoidea C-169]	_	_	GO:0005737;GO:0043231
ORTHOMCL1359	3349.77	288	447.46	43.18	0.10687	0.365825	-1.9402	down	1.9402	up	7.26704	no	OK	gi|384252890|gb|EIE26365.1|	Brix-domain-containing protein [Coccomyxa subellipsoidea C-169]	BRX1, BRIX1	K14820	_
ORTHOMCL1361	676	280	47.31	24.48	0.780703	0.917502	0.327605	up	-0.327605	down	5.79509	no	OK	gi|384247703|gb|EIE21189.1|	hypothetical protein COCSUDRAFT_43511 [Coccomyxa subellipsoidea C-169]	_	_	_
ORTHOMCL1363	200	834	47.46	76.34	0.00450211	0.0539388	3.65692	up	-3.65692	down	6.63186	no	OK	gi|307108571|gb|EFN56811.1|	hypothetical protein CHLNCDRAFT_51586 [Chlorella variabilis]	DGCR14	K13118	_
ORTHOMCL1364	635	610	73	38.66	0.194912	0.503395	1.54086	up	-1.54086	down	6.49792	no	OK	gi|307109402|gb|EFN57640.1|	hypothetical protein CHLNCDRAFT_57191 [Chlorella variabilis]	_	_	GO:0042602;GO:0006118;GO:0016787;GO:0009055;GO:0010181;GO:0055114
ORTHOMCL1365	283	78	39.7	11.98	0.830301	0.939176	-0.259513	down	0.259513	up	4.24396	no	OK	gi|307110150|gb|EFN58386.1|	expressed protein [Chlorella variabilis]	_	_	_
ORTHOMCL1366	488	227	40.81	21.21	0.673715	0.860447	0.494853	up	-0.494853	down	5.41982	no	OK	gi|307104568|gb|EFN52821.1|	hypothetical protein CHLNCDRAFT_138510 [Chlorella variabilis]	GLPF	K02440	GO:0005215;GO:0016021;GO:0006810
ORTHOMCL1367	1976	788	47.97	23.27	0.815033	0.934747	0.273002	up	-0.273002	down	7.31289	no	OK	gi|384247701|gb|EIE21187.1|	ARM repeat-containing protein [Coccomyxa subellipsoidea C-169]	_	_	_
ORTHOMCL1368	327	30	17.32	4.15	0.136295	0.414205	-1.8426	down	1.8426	up	3.9414	no	OK	gi|307108514|gb|EFN56754.1|	hypothetical protein CHLNCDRAFT_144212 [Chlorella variabilis]	FBXO21	K10301	GO:0003677
ORTHOMCL1369	412	241.99	37.21	25.9	0.479363	0.746815	0.831151	up	-0.831151	down	5.38088	no	OK	gi|384247308|gb|EIE20795.1|	FAD/NAD(P)-binding domain-containing protein [Coccomyxa subellipsoidea C-169]	_	_	_
ORTHOMCL137	847	16	71.68	5.01	0.0022892	0.0360258	-4.11635	down	4.11635	up	5.03776	yes	OK	gi|307103884|gb|EFN52141.1|	hypothetical protein CHLNCDRAFT_56325 [Chlorella variabilis]	_	_	_
ORTHOMCL1371	191	5256.21	28.75	570.88	1.17221e-05	0.00152851	6.37888	up	-6.37888	down	9.19748	yes	OK	_	_	_	_	_
ORTHOMCL1372	599	2386	55.52	270.83	0.00508246	0.0587575	3.5925	up	-3.5925	down	8.15528	no	OK	gi|356499697|ref|XP_003518673.1|	PREDICTED: uncharacterized WD repeat-containing protein C2A9.03-like [Glycine max]	_	_	_
ORTHOMCL1373	1020	246	69.77	19.48	0.699348	0.87793	-0.452278	down	0.452278	up	6.00839	no	OK	gi|307105375|gb|EFN53624.1|	hypothetical protein CHLNCDRAFT_36304 [Chlorella variabilis]	FKBP4_5	K09571	GO:0006457
ORTHOMCL1374	476.18	340	53.51	28.51	0.346034	0.658327	1.11333	up	-1.11333	down	5.77612	no	OK	gi|307111826|gb|EFN60060.1|	hypothetical protein CHLNCDRAFT_133325 [Chlorella variabilis]	rimO	K14441	GO:0005737;GO:0051539;GO:0009451;GO:0003824;GO:0016740;GO:0018339;GO:0044238;GO:0051536;GO:0044260;GO:0043412
ORTHOMCL1375	1261	11	105.96	3.27	0.000229828	0.00882633	-5.22581	down	5.22581	up	5.56678	yes	OK	gi|307106068|gb|EFN54315.1|	hypothetical protein CHLNCDRAFT_135530 [Chlorella variabilis]	_	_	_
ORTHOMCL1376	176	84	23.45	9.42	0.659433	0.856087	0.531302	up	-0.531302	down	3.96769	no	OK	gi|312375131|gb|EFR22560.1|	hypothetical protein AND_14532 [Anopheles darlingi]	_	_	_
ORTHOMCL1377	1780	1301.07	132.33	119.88	0.329583	0.64255	1.14694	up	-1.14694	down	7.70346	no	OK	gi|307103134|gb|EFN51397.1|	hypothetical protein CHLNCDRAFT_141029 [Chlorella variabilis]	_	_	GO:0044699;GO:0044237;GO:0071704;GO:0005525;GO:0044238
ORTHOMCL1378	203	179	26.29	26.04	0.235426	0.552873	1.41618	up	-1.41618	down	4.75771	no	OK	gi|307106978|gb|EFN55222.1|	hypothetical protein CHLNCDRAFT_134472 [Chlorella variabilis]	_	_	_
ORTHOMCL1379	472	15	60.56	3.53	0.0103924	0.0900146	-3.36565	down	3.36565	up	4.25196	no	OK	gi|159484148|ref|XP_001700122.1|	YbaK/prolyl-tRNA synthetase-like protein [Chlamydomonas reinhardtii]	_	_	GO:0003824
ORTHOMCL138	2559.99	934	154.92	65.12	0.901444	0.968646	0.144695	up	-0.144695	down	7.61776	no	OK	gi|307106846|gb|EFN55091.1|	hypothetical protein CHLNCDRAFT_134989 [Chlorella variabilis]	ABCG1	K05679	GO:0016887;GO:0000166;GO:0017111
ORTHOMCL1380	2011.88	324	191.78	34.34	0.378763	0.682211	-1.03492	down	1.03492	up	6.77061	no	OK	_	_	_	_	_
ORTHOMCL1381	374.49	114	45.38	22.97	0.928739	0.979763	-0.11452	down	0.11452	up	4.713	no	OK	gi|307102786|gb|EFN51054.1|	hypothetical protein CHLNCDRAFT_141564 [Chlorella variabilis]	_	_	_
ORTHOMCL1382	209.98	29	28.03	9.31	0.307228	0.621886	-1.25332	down	1.25332	up	3.453	no	OK	gi|307108719|gb|EFN56958.1|	hypothetical protein CHLNCDRAFT_143529 [Chlorella variabilis]	SFRS17	K13169	GO:0003723;GO:0003676
ORTHOMCL1383	1290	3077	80.2	192.53	0.0215766	0.139058	2.85316	up	-2.85316	down	8.59469	no	OK	gi|307109842|gb|EFN58079.1|	hypothetical protein CHLNCDRAFT_142374 [Chlorella variabilis]	_	_	GO:0016021;GO:0004252;GO:0005634
ORTHOMCL1384	298.11	68	44.85	11.66	0.662951	0.8567	-0.53153	down	0.53153	up	4.2026	no	OK	gi|307109013|gb|EFN57252.1|	hypothetical protein CHLNCDRAFT_34906 [Chlorella variabilis]	mrp	K03593	GO:0016787;GO:0005524;GO:0005739
ORTHOMCL1385	555.98	286	35.38	20.29	0.584847	0.813102	0.639946	up	-0.639946	down	5.69459	no	OK	gi|307110285|gb|EFN58521.1|	hypothetical protein CHLNCDRAFT_140591 [Chlorella variabilis]	E1.1.1.40, maeB	K00029	GO:0006090;GO:0044464;GO:0016619;GO:0006099;GO:0051287;GO:0006108;GO:0046872
ORTHOMCL1386	2851	176	187.66	16.06	0.0483654	0.227936	-2.41763	down	2.41763	up	6.94836	no	OK	gi|302829549|ref|XP_002946341.1|	hypothetical protein VOLCADRAFT_56054 [Volvox carteri f. nagariensis]	E1.2.1.9, gapN	K00131	GO:0006096;GO:0055114;GO:0008886
ORTHOMCL1387	1856.58	433	65.85	17.2	0.668225	0.858372	-0.501049	down	0.501049	up	6.85211	no	OK	gi|307111560|gb|EFN59794.1|	hypothetical protein CHLNCDRAFT_133496, partial [Chlorella variabilis]	RRP12	K14794	_
ORTHOMCL1388	1240	54	184.6	7.75	0.0204525	0.13444	-2.919	down	2.919	up	5.68195	no	OK	gi|307108158|gb|EFN56399.1|	hypothetical protein CHLNCDRAFT_144970 [Chlorella variabilis]	EIF4B	K03258	GO:1901363;GO:0097159
ORTHOMCL1389	480	208	50.92	24.99	0.740537	0.897181	0.392645	up	-0.392645	down	5.33726	no	OK	gi|384245163|gb|EIE18658.1|	Thiamin diphosphate-binding protein [Coccomyxa subellipsoidea C-169]	E1.2.4.4B, bkdA2	K00167	GO:0008152;GO:0003824;GO:0005739
ORTHOMCL139	11108.7	4068.75	433.08	188.81	0.897041	0.966322	0.150377	up	-0.150377	down	9.73832	no	OK	gi|307107024|gb|EFN55268.1|	hypothetical protein CHLNCDRAFT_35513, partial [Chlorella variabilis]	WNK, PRKWNK	K08867	GO:0006468;GO:0003677;GO:0005524;GO:0005634;GO:0009069;GO:0004674
ORTHOMCL1390	601	8925.4	51.99	939.25	8.48732e-05	0.00428724	5.4909	up	-5.4909	down	9.97613	yes	OK	gi|307103005|gb|EFN51270.1|	hypothetical protein CHLNCDRAFT_55227 [Chlorella variabilis]	E1.-.-.-	K00540	_
ORTHOMCL1392	26	142	8.29	15.34	0.00294135	0.0413404	4.02922	up	-4.02922	down	4.03674	yes	OK	gi|307107226|gb|EFN55469.1|	hypothetical protein CHLNCDRAFT_133822 [Chlorella variabilis]	_	_	_
ORTHOMCL1393	22	127	7.02	9.17	0.00229943	0.0360258	4.10558	up	-4.10558	down	3.86884	yes	OK	gi|307107756|gb|EFN55998.1|	hypothetical protein CHLNCDRAFT_8794, partial [Chlorella variabilis]	_	_	GO:0016021;GO:0055085
ORTHOMCL1394	77	30	23.67	10.66	0.860621	0.950513	0.238396	up	-0.238396	down	2.60876	no	OK	_	_	_	_	_
ORTHOMCL1395	1828	13	121.74	4.54	0.000105411	0.00505494	-5.52284	down	5.52284	up	6.09351	yes	OK	gi|307104289|gb|EFN52544.1|	hypothetical protein CHLNCDRAFT_26745 [Chlorella variabilis]	POLE1	K02324	GO:0006260;GO:0003887;GO:0003677;GO:0042575;GO:0000166;GO:0008270;GO:0005634
ORTHOMCL1396	595	183	49.24	17.22	0.934334	0.981702	-0.101615	down	0.101615	up	5.38885	no	OK	gi|307105188|gb|EFN53438.1|	hypothetical protein CHLNCDRAFT_136682 [Chlorella variabilis]	tolA	K03646	_
ORTHOMCL1397	92	71	26.24	23.3	0.319108	0.633	1.22219	up	-1.22219	down	3.47213	no	OK	gi|495558241|ref|WP_008282820.1|	microcystin dependent protein, putative [Roseovarius sp. TM1035]	_	_	_
ORTHOMCL1398	147	16	16.71	3.16	0.200978	0.510892	-1.59285	down	1.59285	up	2.85566	no	OK	_	_	_	_	_
ORTHOMCL1399	678	14	26.81	2.85	0.0029492	0.0413404	-3.98649	down	3.98649	up	4.72605	yes	OK	gi|307111377|gb|EFN59611.1|	hypothetical protein CHLNCDRAFT_133037 [Chlorella variabilis]	_	_	GO:0003723
ORTHOMCL14	601	288	54.32	30.08	0.647077	0.85047	0.537788	up	-0.537788	down	5.74574	no	OK	gi|307110521|gb|EFN58757.1|	hypothetical protein CHLNCDRAFT_34065 [Chlorella variabilis]	E3.5.1.6	K01431	GO:0043562;GO:0006212;GO:0006807;GO:0005829;GO:0016810
ORTHOMCL140	13	1009.8	3.25	56.07	7.11602e-07	0.000332496	7.83811	up	-7.83811	down	6.80423	yes	OK	gi|307111386|gb|EFN59620.1|	hypothetical protein CHLNCDRAFT_56473 [Chlorella variabilis]	_	_	_
ORTHOMCL1400	687.35	247	52.46	19.77	0.918647	0.975939	0.123501	up	-0.123501	down	5.70874	no	OK	gi|307107501|gb|EFN55744.1|	hypothetical protein CHLNCDRAFT_134082 [Chlorella variabilis]	_	_	_
ORTHOMCL1402	599	2552.9	86.26	96.85	0.00416098	0.05039	3.6901	up	-3.6901	down	8.24569	no	OK	gi|307106374|gb|EFN54620.1|	hypothetical protein CHLNCDRAFT_58139 [Chlorella variabilis]	_	_	_
ORTHOMCL1403	171	2733.05	37.01	418.24	7.00577e-05	0.00388924	5.59468	up	-5.59468	down	8.26577	yes	OK	gi|307106262|gb|EFN54508.1|	hypothetical protein CHLNCDRAFT_58154 [Chlorella variabilis]	MASP2	K03993	GO:0016787;GO:0003824
ORTHOMCL1404	1688	377	121.96	30.29	0.630867	0.841807	-0.56316	down	0.56316	up	6.68918	no	OK	gi|307103014|gb|EFN51279.1|	hypothetical protein CHLNCDRAFT_141212 [Chlorella variabilis]	_	_	GO:0070403
ORTHOMCL1405	3399.71	843	104.99	61.46	0.723485	0.890383	-0.412513	down	0.412513	up	7.76172	no	OK	gi|302838408|ref|XP_002950762.1|	hypothetical protein VOLCADRAFT_60821 [Volvox carteri f. nagariensis]	VARS, valS	K01873	GO:0005737;GO:0009098;GO:0004832;GO:0005524;GO:0002161;GO:0006450;GO:0009099;GO:0006438;GO:0009097
ORTHOMCL1406	379	237	44.58	30.56	0.434035	0.718957	0.921379	up	-0.921379	down	5.31855	no	OK	gi|307105093|gb|EFN53344.1|	hypothetical protein CHLNCDRAFT_137072 [Chlorella variabilis]	_	_	GO:0005488
ORTHOMCL1407	130	223	14.77	21.61	0.0534272	0.242172	2.37453	up	-2.37453	down	4.86774	no	OK	gi|307104686|gb|EFN52938.1|	hypothetical protein CHLNCDRAFT_137296 [Chlorella variabilis]	_	_	GO:0016614
ORTHOMCL1408	1418	610	51.5	24.07	0.742648	0.898	0.382299	up	-0.382299	down	6.89483	no	OK	gi|307108042|gb|EFN56283.1|	hypothetical protein CHLNCDRAFT_22362, partial [Chlorella variabilis]	CAMKK	K07359	GO:0006468;GO:0005524;GO:0009069;GO:0004674
ORTHOMCL141	2263	670	125.18	81.62	0.893674	0.964856	-0.156611	down	0.156611	up	7.2897	no	OK	gi|414888231|tpg|DAA64245.1|	TPA: hypothetical protein ZEAMMB73_651726 [Zea mays]	E4.1.1.1, pdc	K01568	GO:0000287;GO:0030976
ORTHOMCL1410	147	54	27.65	7.27	0.901675	0.968706	0.154206	up	-0.154206	down	3.49917	no	OK	gi|307105535|gb|EFN53784.1|	hypothetical protein CHLNCDRAFT_53578 [Chlorella variabilis]	E5.3.3.2, idi	K01823	GO:0016787;GO:0016114;GO:0004452;GO:0006694
ORTHOMCL1411	202	38	20.13	4.34	0.514395	0.77092	-0.808899	down	0.808899	up	3.53877	no	OK	gi|307108902|gb|EFN57141.1|	hypothetical protein CHLNCDRAFT_143473 [Chlorella variabilis]	_	_	_
ORTHOMCL1412	100	65	14.79	17.14	0.417539	0.708364	0.975214	up	-0.975214	down	3.42549	no	OK	gi|307109839|gb|EFN58076.1|	hypothetical protein CHLNCDRAFT_142366 [Chlorella variabilis]	_	_	_
ORTHOMCL1413	523	268	42.47	12.05	0.58931	0.815614	0.634418	up	-0.634418	down	5.60288	no	OK	gi|307106824|gb|EFN55069.1|	hypothetical protein CHLNCDRAFT_134947 [Chlorella variabilis]	_	_	_
ORTHOMCL1414	181	294	36.61	48.28	0.0612545	0.259995	2.29681	up	-2.29681	down	5.28165	no	OK	_	_	_	_	_
ORTHOMCL1415	328	137	66.71	15.98	0.775777	0.914395	0.339498	up	-0.339498	down	4.7577	no	OK	gi|307105343|gb|EFN53593.1|	hypothetical protein CHLNCDRAFT_136812 [Chlorella variabilis]	_	_	GO:0016020
ORTHOMCL1416	701.28	244	72.52	33.48	0.949893	0.987769	0.0767914	up	-0.0767914	down	5.71377	no	OK	gi|307110243|gb|EFN58479.1|	hypothetical protein CHLNCDRAFT_6949, partial [Chlorella variabilis]	RFWD2, COP1	K10143	GO:0009987
ORTHOMCL1417	980	88	97.82	20.22	0.121368	0.390776	-1.87636	down	1.87636	up	5.51001	no	OK	gi|307110888|gb|EFN59123.1|	hypothetical protein CHLNCDRAFT_137928 [Chlorella variabilis]	_	_	GO:0006468;GO:0005524;GO:0009069;GO:0004674
ORTHOMCL1418	337	110	24.29	8.98	0.994902	1	-0.0158625	down	0.0158625	up	4.61052	no	OK	gi|307105727|gb|EFN53975.1|	hypothetical protein CHLNCDRAFT_11140, partial [Chlorella variabilis]	ANK	K10380	GO:0044699
ORTHOMCL1419	497.63	17	15.66	4.07	0.0117909	0.0953541	-3.26377	down	3.26377	up	4.33765	no	OK	_	_	_	_	_
ORTHOMCL142	2019	184	112.78	14.19	0.122859	0.392703	-1.85579	down	1.85579	up	6.55511	no	OK	gi|384251680|gb|EIE25157.1|	hypothetical protein COCSUDRAFT_27846 [Coccomyxa subellipsoidea C-169]	_	_	GO:0006885;GO:0015299;GO:0030001;GO:0015672
ORTHOMCL1420	635	256	49.39	22.01	0.806492	0.931411	0.288597	up	-0.288597	down	5.68327	no	OK	gi|307107723|gb|EFN55965.1|	hypothetical protein CHLNCDRAFT_145285 [Chlorella variabilis]	_	_	GO:0046872
ORTHOMCL1421	139	53027.5	34.33	6323.4	1.96072e-09	5.49687e-06	10.171	up	-10.171	down	12.5167	yes	OK	gi|307102963|gb|EFN51228.1|	hypothetical protein CHLNCDRAFT_141231 [Chlorella variabilis]	E1.14.11.2	K00472	GO:0016706;GO:0005506;GO:0055114;GO:0031418
ORTHOMCL1422	103	929	25.65	78	0.000454084	0.0135428	4.76734	up	-4.76734	down	6.7294	yes	OK	gi|307106736|gb|EFN54981.1|	hypothetical protein CHLNCDRAFT_24199 [Chlorella variabilis]	PARS, proS	K01881	GO:0016020;GO:0005737;GO:0010228;GO:0048316;GO:0004827;GO:0006560;GO:0016226;GO:0010109;GO:0006433;GO:0005524;GO:0009658;GO:0006525;GO:0048481;GO:0009553;GO:0005739;GO:0010027;GO:0009570;GO:0009793
ORTHOMCL1423	583	152	75.39	22.87	0.775329	0.914252	-0.339813	down	0.339813	up	5.25016	no	OK	gi|307107453|gb|EFN55696.1|	hypothetical protein CHLNCDRAFT_133973 [Chlorella variabilis]	_	_	GO:0008270
ORTHOMCL1424	625.07	14	30.36	3.81	0.00374391	0.0471733	-3.86913	down	3.86913	up	4.61657	yes	OK	gi|384246175|gb|EIE19666.1|	MIF4G-domain-containing protein [Coccomyxa subellipsoidea C-169]	_	_	GO:0016023
ORTHOMCL1425	1263.02	6	55.28	2.44	4.26556e-05	0.00301889	-6.08921	down	6.08921	up	5.55229	yes	OK	gi|307109286|gb|EFN57524.1|	hypothetical protein CHLNCDRAFT_143125 [Chlorella variabilis]	smc	K03529	_
ORTHOMCL1426	183	139	27.24	23.47	0.314486	0.629084	1.20093	up	-1.20093	down	4.45433	no	OK	gi|307111360|gb|EFN59594.1|	hypothetical protein CHLNCDRAFT_132982 [Chlorella variabilis]	_	_	_
ORTHOMCL1427	80	210	10.99	24.89	0.0186412	0.125626	2.98577	up	-2.98577	down	4.69571	no	OK	gi|307108286|gb|EFN56526.1|	hypothetical protein CHLNCDRAFT_144149 [Chlorella variabilis]	_	_	_
ORTHOMCL1428	579.98	274	38.73	22.42	0.659356	0.856087	0.517206	up	-0.517206	down	5.68227	no	OK	gi|384250885|gb|EIE24364.1|	hypothetical protein COCSUDRAFT_14826 [Coccomyxa subellipsoidea C-169]	K09704	K09704	GO:0008152;GO:0003824
ORTHOMCL1429	242	16	22.05	3.87	0.0726402	0.290152	-2.31059	down	2.31059	up	3.42501	no	OK	gi|307102717|gb|EFN50986.1|	hypothetical protein CHLNCDRAFT_55443 [Chlorella variabilis]	_	_	_
ORTHOMCL143	577	62	151.22	16.05	0.182124	0.484656	-1.61692	down	1.61692	up	4.80716	no	OK	_	_	_	_	_
ORTHOMCL1430	2852.23	478	143.78	26.23	0.404642	0.698101	-0.977342	down	0.977342	up	7.29274	no	OK	gi|384252496|gb|EIE25972.1|	vacuolar protein sorting-associated protein 35, partial [Coccomyxa subellipsoidea C-169]	_	_	GO:0016020;GO:0044464
ORTHOMCL1431	157	8	22.46	3.35	0.0466494	0.223177	-2.6765	down	2.6765	up	2.75898	no	OK	gi|307106750|gb|EFN54995.1|	hypothetical protein CHLNCDRAFT_134806 [Chlorella variabilis]	_	_	_
ORTHOMCL1432	658	169	64.66	18.91	0.758937	0.906614	-0.361465	down	0.361465	up	5.41518	no	OK	gi|307110085|gb|EFN58322.1|	hypothetical protein CHLNCDRAFT_142350 [Chlorella variabilis]	_	_	_
ORTHOMCL1433	239	96	34.31	14.47	0.814018	0.934747	0.283056	up	-0.283056	down	4.26954	no	OK	gi|307106639|gb|EFN54884.1|	hypothetical protein CHLNCDRAFT_52869 [Chlorella variabilis]	_	_	GO:0005488
ORTHOMCL1434	717	13	42.75	3.32	0.00196878	0.0329756	-4.17308	down	4.17308	up	4.79597	yes	OK	gi|384252961|gb|EIE26436.1|	P-loop containing nucleoside triphosphate hydrolase protein [Coccomyxa subellipsoidea C-169]	recQ	K03654	GO:0008026;GO:0044237;GO:1901363;GO:0097159;GO:0006310;GO:0005524;GO:0017111;GO:0003676
ORTHOMCL1435	336.95	275	25.76	26.65	0.27142	0.589785	1.30509	up	-1.30509	down	5.41088	no	OK	gi|307111685|gb|EFN59919.1|	hypothetical protein CHLNCDRAFT_132967 [Chlorella variabilis]	_	_	_
ORTHOMCL1436	348	178.57	32.45	18.66	0.590378	0.815614	0.639679	up	-0.639679	down	5.01768	no	OK	gi|307105843|gb|EFN54091.1|	hypothetical protein CHLNCDRAFT_136214 [Chlorella variabilis]	ADCK, ABC1	K08869	_
ORTHOMCL1437	772	15	48.24	3.46	0.00247508	0.0374065	-4.07502	down	4.07502	up	4.90708	yes	OK	gi|307110287|gb|EFN58523.1|	hypothetical protein CHLNCDRAFT_19567 [Chlorella variabilis]	_	_	GO:0005524;GO:0004386;GO:0003676
ORTHOMCL1438	422	7	42.29	2.56	0.00209679	0.034066	-4.29032	down	4.29032	up	4.03257	yes	OK	gi|307104125|gb|EFN52380.1|	hypothetical protein CHLNCDRAFT_138818 [Chlorella variabilis]	SLC35D	K15281	GO:0016021
ORTHOMCL1439	57.87	10	11.04	3.69	0.51362	0.77043	-0.92822	down	0.92822	up	1.71539	no	OK	gi|413919230|gb|AFW59162.1|	hypothetical protein ZEAMMB73_544390 [Zea mays]	hxlB	K08094	_
ORTHOMCL144	1010.94	937	55.02	54.37	0.208991	0.521037	1.48936	up	-1.48936	down	7.13127	no	OK	gi|307105992|gb|EFN54239.1|	hypothetical protein CHLNCDRAFT_135761 [Chlorella variabilis]	_	_	_
ORTHOMCL1440	151	416	24.02	30.11	0.0150576	0.110508	3.05824	up	-3.05824	down	5.67937	no	OK	gi|307107370|gb|EFN55613.1|	hypothetical protein CHLNCDRAFT_133755 [Chlorella variabilis]	_	_	_
ORTHOMCL1441	309	296	22.27	23.61	0.197682	0.50769	1.53621	up	-1.53621	down	5.45374	no	OK	gi|307107717|gb|EFN55959.1|	hypothetical protein CHLNCDRAFT_57715 [Chlorella variabilis]	TBXAS1, CYP5A	K01832	GO:0006118;GO:0009055;GO:0020037;GO:0004497;GO:0005506;GO:0055114;GO:0016705
ORTHOMCL1442	77	8	9.68	3.57	0.200537	0.510631	-1.65225	down	1.65225	up	1.92599	no	OK	gi|302855504|ref|XP_002959244.1|	hypothetical protein VOLCADRAFT_120119 [Volvox carteri f. nagariensis]	_	_	_
ORTHOMCL1443	52	35	14.05	10.72	0.416238	0.707441	1.02292	up	-1.02292	down	2.50617	no	OK	gi|307111683|gb|EFN59917.1|	hypothetical protein CHLNCDRAFT_18675 [Chlorella variabilis]	_	_	_
ORTHOMCL1444	966	323	48.17	17.86	0.989372	1	0.0188685	up	-0.0188685	down	6.14707	no	OK	gi|307108920|gb|EFN57159.1|	hypothetical protein CHLNCDRAFT_143519 [Chlorella variabilis]	_	_	_
ORTHOMCL1445	146	9	13.31	2.42	0.0654906	0.270032	-2.40449	down	2.40449	up	2.69326	no	OK	_	_	_	_	_
ORTHOMCL1446	111	105	28.26	15.13	0.207867	0.520154	1.51602	up	-1.51602	down	3.95636	no	OK	gi|307110349|gb|EFN58585.1|	hypothetical protein CHLNCDRAFT_140754 [Chlorella variabilis]	_	_	_
ORTHOMCL1447	36	4	6.59	2.09	0.276452	0.596409	-1.54148	down	1.54148	up	0.884026	no	OK	gi|307109784|gb|EFN58021.1|	hypothetical protein CHLNCDRAFT_142217 [Chlorella variabilis]	PARP16	K00774	_
ORTHOMCL1448	426	7	31.01	2.59	0.00204549	0.0339066	-4.30392	down	4.30392	up	4.04538	yes	OK	gi|307109506|gb|EFN57744.1|	hypothetical protein CHLNCDRAFT_21117, partial [Chlorella variabilis]	_	_	GO:0005524;GO:0017111
ORTHOMCL1449	174	15	21.09	4.07	0.132756	0.40881	-1.92792	down	1.92792	up	3.02349	no	OK	gi|307104128|gb|EFN52383.1|	hypothetical protein CHLNCDRAFT_138826 [Chlorella variabilis]	_	_	_
ORTHOMCL145	319	109	17.29	13.67	0.968364	0.99501	0.0500785	up	-0.0500785	down	4.5642	no	OK	gi|307109542|gb|EFN57780.1|	hypothetical protein CHLNCDRAFT_143121 [Chlorella variabilis]	SLC9A8, NHE8	K14724	GO:0016020;GO:0006885;GO:0015299;GO:0015297;GO:0015385;GO:0006812;GO:0016021;GO:0006814;GO:0015992;GO:0055085;GO:0006811
ORTHOMCL1450	21	2760	2.85	183.22	1.08772e-07	0.000101648	8.61197	up	-8.61197	down	8.25403	yes	OK	gi|307106264|gb|EFN54510.1|	hypothetical protein CHLNCDRAFT_135224 [Chlorella variabilis]	_	_	GO:0005488
ORTHOMCL1451	107120	3893	6925.91	278.32	0.0113722	0.0939084	-3.1828	down	3.1828	up	12.0814	no	OK	gi|307102440|gb|EFN50715.1|	hypothetical protein CHLNCDRAFT_142571 [Chlorella variabilis]	_	_	GO:0016020;GO:0016887;GO:0005524;GO:0006200
ORTHOMCL1452	7356.05	2895.84	603.07	264.42	0.826714	0.939098	0.254493	up	-0.254493	down	9.19927	no	OK	gi|307108399|gb|EFN56639.1|	hypothetical protein CHLNCDRAFT_51632 [Chlorella variabilis]	SERPINB11_12	K13966	_
ORTHOMCL1453	754.01	213	65.65	24.76	0.850714	0.947294	-0.224225	down	0.224225	up	5.6729	no	OK	gi|307107631|gb|EFN55873.1|	hypothetical protein CHLNCDRAFT_145469 [Chlorella variabilis]	K07019	K07019	GO:0004091
ORTHOMCL1454	243	425	38.3	70.15	0.0497447	0.231467	2.40406	up	-2.40406	down	5.79748	no	OK	gi|307111362|gb|EFN59596.1|	hypothetical protein CHLNCDRAFT_132985 [Chlorella variabilis]	_	_	_
ORTHOMCL1455	721.37	4846.48	45.33	286.6	0.00104122	0.0222829	4.34737	up	-4.34737	down	9.13228	yes	OK	gi|21322711|emb|CAD22154.1|	pherophorin-dz1 protein [Volvox carteri f. nagariensis]	_	_	_
ORTHOMCL1456	823	127	61.99	22.18	0.356752	0.663673	-1.09595	down	1.09595	up	5.46284	no	OK	gi|427725393|ref|YP_007072670.1|	Pheophorbide a oxygenase [Leptolyngbya sp. PCC 7376]	_	_	_
ORTHOMCL1458	195	10	32.91	3.01	0.0417111	0.209003	-2.67103	down	2.67103	up	3.0665	no	OK	gi|384251193|gb|EIE24671.1|	hypothetical protein COCSUDRAFT_62092 [Coccomyxa subellipsoidea C-169]	_	_	GO:0051539;GO:0003824;GO:0004519;GO:0006281
ORTHOMCL1459	2197	2849.61	195.08	295.89	0.100354	0.352327	1.97461	up	-1.97461	down	8.62434	no	OK	gi|159477373|ref|XP_001696785.1|	protein phosphatase 2C [Chlamydomonas reinhardtii]	E3.1.3.16	K01090	GO:0004722;GO:0008287;GO:0006470;GO:0046872
ORTHOMCL146	840	220	66.13	19.41	0.776262	0.914775	-0.333353	down	0.333353	up	5.7796	no	OK	gi|307106863|gb|EFN55108.1|	hypothetical protein CHLNCDRAFT_35872 [Chlorella variabilis]	TC.MATE, SLC47A, norM, mdtK, dinF	K03327	GO:0016020;GO:0015297;GO:0006855;GO:0015238
ORTHOMCL1460	1575	3743	120.27	241.75	0.0217073	0.139739	2.84791	up	-2.84791	down	8.87813	no	OK	gi|307105099|gb|EFN53350.1|	expressed protein [Chlorella variabilis]	_	_	_
ORTHOMCL1461	4707.24	1339	465.32	147.98	0.85406	0.948375	-0.214269	down	0.214269	up	8.31926	no	OK	gi|470364119|ref|XP_004365806.1|	sccpdhb protein [Capsaspora owczarzaki ATCC 30864]	_	_	GO:0055114;GO:0000166;GO:0016491
ORTHOMCL1462	603	7	62.15	3.01	0.000702922	0.0176739	-4.80485	down	4.80485	up	4.52171	yes	OK	gi|307110412|gb|EFN58648.1|	hypothetical protein CHLNCDRAFT_140901 [Chlorella variabilis]	_	_	_
ORTHOMCL1463	127	421	55.62	141.3	0.00926805	0.0847732	3.32452	up	-3.32452	down	5.67004	no	OK	gi|307105618|gb|EFN53866.1|	hypothetical protein CHLNCDRAFT_135979 [Chlorella variabilis]	_	_	GO:0045454;GO:0005509
ORTHOMCL1464	3549.46	1911	208.69	127.09	0.545115	0.787873	0.706221	up	-0.706221	down	8.41064	no	OK	gi|307105594|gb|EFN53842.1|	hypothetical protein CHLNCDRAFT_135927 [Chlorella variabilis]	GPI, pgi	K01810	GO:0005982;GO:0006096;GO:0004347;GO:0006094;GO:0005985;GO:0006098;GO:0046686;GO:0009817;GO:0005829
ORTHOMCL1465	2368.27	1766	230.53	127.91	0.317531	0.631932	1.17605	up	-1.17605	down	8.13549	no	OK	gi|307104221|gb|EFN52476.1|	hypothetical protein CHLNCDRAFT_58853 [Chlorella variabilis]	_	_	GO:0016787
ORTHOMCL1466	2803.25	2684	137.64	154.13	0.195206	0.503922	1.53665	up	-1.53665	down	8.63809	no	OK	gi|302848858|ref|XP_002955960.1|	hypothetical protein VOLCADRAFT_66444 [Volvox carteri f. nagariensis]	CARS, cysS	K01883	GO:0005737;GO:0006418;GO:0004812;GO:0005524
ORTHOMCL1467	3628.01	3872	225.86	263.34	0.155196	0.444424	1.69317	up	-1.69317	down	9.12836	no	OK	gi|307102459|gb|EFN50733.1|	hypothetical protein CHLNCDRAFT_55609 [Chlorella variabilis]	_	_	GO:0006807;GO:0005975;GO:0016810
ORTHOMCL1468	48	183	8.51	28.83	0.00664179	0.0690919	3.51982	up	-3.51982	down	4.44308	no	OK	_	_	_	_	_
ORTHOMCL1469	197	10	25.88	3.05	0.0398696	0.201941	-2.68572	down	2.68572	up	3.07911	no	OK	gi|307106293|gb|EFN54539.1|	hypothetical protein CHLNCDRAFT_8066, partial [Chlorella variabilis]	SLC2A13, ITR	K08150	GO:0022891;GO:0016021;GO:0055085
ORTHOMCL147	4269.86	2045.54	231.1	135.04	0.644253	0.848575	0.537895	up	-0.537895	down	8.5755	no	OK	gi|168028738|ref|XP_001766884.1|	predicted protein [Physcomitrella patens subsp. patens]	SLC23A1_2, SVCT1_2	K14611	GO:0016020;GO:0005215;GO:0055085
ORTHOMCL1470	1725.15	1476	166.02	158.36	0.245036	0.56308	1.37427	up	-1.37427	down	7.81851	no	OK	gi|307107683|gb|EFN55925.1|	expressed protein [Chlorella variabilis]	_	_	_
ORTHOMCL1471	464	194	38.4	19.14	0.770444	0.91079	0.341051	up	-0.341051	down	5.25937	no	OK	_	_	_	_	_
ORTHOMCL1472	461	404	30.8	29.9	0.23651	0.553968	1.40822	up	-1.40822	down	5.93782	no	OK	_	_	_	_	_
ORTHOMCL1473	1970	635	62.57	40.66	0.977633	0.997113	-0.0339958	down	0.0339958	up	7.14886	no	OK	gi|384246953|gb|EIE20441.1|	hypothetical protein COCSUDRAFT_43885 [Coccomyxa subellipsoidea C-169]	HISPPD, VIP	K13024	GO:0006771;GO:0005524;GO:0003993;GO:0019497;GO:0046872
ORTHOMCL1474	731.64	609	51.53	47.71	0.259447	0.577269	1.33352	up	-1.33352	down	6.55179	no	OK	gi|307109717|gb|EFN57954.1|	hypothetical protein CHLNCDRAFT_142072 [Chlorella variabilis]	_	_	GO:0016491
ORTHOMCL1475	3143	6654.12	225.33	545.25	0.0295532	0.167887	2.6813	up	-2.6813	down	9.72982	no	OK	gi|307107455|gb|EFN55698.1|	hypothetical protein CHLNCDRAFT_133981 [Chlorella variabilis]	E4.1.1.17, ODC1, speC, speF	K01581	GO:0003824;GO:0006596
ORTHOMCL1476	29.73	299.42	5.01	46.96	0.000416754	0.0127691	4.89911	up	-4.89911	down	5.0824	yes	OK	gi|307105096|gb|EFN53347.1|	expressed protein [Chlorella variabilis]	_	_	_
ORTHOMCL1477	897.27	8991.83	101.66	1008.87	0.000296391	0.0103867	4.92424	up	-4.92424	down	10.002	yes	OK	gi|307106498|gb|EFN54743.1|	hypothetical protein CHLNCDRAFT_58024 [Chlorella variabilis]	_	_	_
ORTHOMCL1478	1198.9	67	117.74	25.16	0.0385617	0.197818	-2.55995	down	2.55995	up	5.67992	no	OK	gi|334185304|ref|NP_001189876.1|	DNA damage-inducible protein 1 [Arabidopsis thaliana]	DDI1	K11885	GO:0046686;GO:0019538;GO:0006486;GO:0005829;GO:0005634
ORTHOMCL1479	1217	1892	113.33	185.01	0.0653864	0.270032	2.2356	up	-2.2356	down	7.98363	no	OK	gi|307103289|gb|EFN51550.1|	hypothetical protein CHLNCDRAFT_140010 [Chlorella variabilis]	E3.1.27.1	K01166	_
ORTHOMCL148	2354.12	6991.04	180.05	481.6	0.0116847	0.0949513	3.16954	up	-3.16954	down	9.74409	no	OK	gi|307103005|gb|EFN51270.1|	hypothetical protein CHLNCDRAFT_55227 [Chlorella variabilis]	E1.1.1.-	K00100	GO:0003824;GO:0048038;GO:0005975;GO:0016901
ORTHOMCL1481	388	117	63.99	21.84	0.9171	0.975005	-0.130051	down	0.130051	up	4.75863	no	OK	gi|307111333|gb|EFN59567.1|	hypothetical protein CHLNCDRAFT_132902 [Chlorella variabilis]	_	_	GO:0043168;GO:0009987;GO:0005543;GO:0043234;GO:0044444
ORTHOMCL1482	386	34	26.38	6.81	0.123077	0.392703	-1.90178	down	1.90178	up	4.16663	no	OK	gi|307110318|gb|EFN58554.1|	hypothetical protein CHLNCDRAFT_140677 [Chlorella variabilis]	_	_	GO:0016787
ORTHOMCL1483	3327	54441.8	887.17	16746.7	6.10147e-05	0.00360115	5.63163	up	-5.63163	down	12.5823	yes	OK	gi|307105379|gb|EFN53628.1|	expressed protein [Chlorella variabilis]	_	_	_
ORTHOMCL1485	638	215	60.91	22.96	0.981312	0.997666	0.0301275	up	-0.0301275	down	5.55424	no	OK	gi|307108594|gb|EFN56834.1|	hypothetical protein CHLNCDRAFT_144402 [Chlorella variabilis]	_	_	_
ORTHOMCL1486	11991.1	18611	1531.6	2672.25	0.0652549	0.270032	2.23353	up	-2.23353	down	11.283	no	OK	gi|307111487|gb|EFN59721.1|	expressed protein [Chlorella variabilis]	_	_	_
ORTHOMCL1487	240	3	24.24	1.33	0.00173748	0.0303414	-4.66636	down	4.66636	up	3.21562	yes	OK	gi|307108612|gb|EFN56852.1|	hypothetical protein CHLNCDRAFT_144451 [Chlorella variabilis]	_	_	_
ORTHOMCL1488	369	1726.81	22.15	143.66	0.00318919	0.042985	3.82457	up	-3.82457	down	7.67196	yes	OK	gi|307105436|gb|EFN53685.1|	hypothetical protein CHLNCDRAFT_36362 [Chlorella variabilis]	gpmI	K15633	GO:0006096;GO:0005737;GO:0050896;GO:0005740;GO:0006094;GO:0046686;GO:0048046;GO:0005829;GO:0005886;GO:0030145;GO:0009507;GO:0043231;GO:0009409;GO:0004619;GO:0044444
ORTHOMCL1489	100	6757.4	11.43	494.36	6.42557e-07	0.000327529	7.67229	up	-7.67229	down	9.54985	yes	OK	gi|307106271|gb|EFN54517.1|	hypothetical protein CHLNCDRAFT_135242 [Chlorella variabilis]	E3.4.21.-	K01362	GO:0008233;GO:0006508;GO:0004252
ORTHOMCL149	820	124	31.39	11.08	0.342561	0.653373	-1.12514	down	1.12514	up	5.44842	no	OK	gi|307104714|gb|EFN52966.1|	hypothetical protein CHLNCDRAFT_137359 [Chlorella variabilis]	FAN1, MTMR15	K15363	GO:0016787;GO:0005488;GO:0016818;GO:0008270;GO:0016788;GO:0003676
ORTHOMCL1490	1650.96	3362.01	124.82	282.98	0.0328063	0.178414	2.62507	up	-2.62507	down	8.75232	no	OK	gi|307106128|gb|EFN54375.1|	hypothetical protein CHLNCDRAFT_135671 [Chlorella variabilis]	E1.14.11.2	K00472	_
ORTHOMCL1491	699.47	3	41.86	1.21	6.05327e-05	0.00360115	-6.20713	down	6.20713	up	4.70255	yes	OK	gi|307103056|gb|EFN51320.1|	hypothetical protein CHLNCDRAFT_7118, partial [Chlorella variabilis]	secA	K03070	GO:0016020;GO:0017038;GO:0005737;GO:0009941;GO:0006605;GO:0044464;GO:0006886;GO:0065002;GO:0009790;GO:0044765;GO:0005524;GO:0043167;GO:0000166;GO:0005886;GO:0046872
ORTHOMCL1492	1551	466	150.7	50.61	0.908217	0.971086	-0.135398	down	0.135398	up	6.75476	no	OK	gi|307108664|gb|EFN56904.1|	hypothetical protein CHLNCDRAFT_144580 [Chlorella variabilis]	_	_	_
ORTHOMCL1493	3816.61	4463.97	329.08	423.37	0.126926	0.398697	1.82516	up	-1.82516	down	9.30354	no	OK	gi|307109604|gb|EFN57842.1|	hypothetical protein CHLNCDRAFT_34805 [Chlorella variabilis]	E1.18.1.2, fpr	K00528	GO:0005759;GO:0055114;GO:0000166;GO:0016491
ORTHOMCL1494	2282.78	54	102.77	8.06	0.00357125	0.046037	-3.79939	down	3.79939	up	6.48176	yes	OK	gi|460381697|ref|XP_004236580.1|	PREDICTED: uncharacterized protein LOC101258847 [Solanum lycopersicum]	HNRNPF_H	K12898	_
ORTHOMCL1495	335.88	210	19.81	14.17	0.437456	0.719454	0.920532	up	-0.920532	down	5.14398	no	OK	gi|307111866|gb|EFN60100.1|	hypothetical protein CHLNCDRAFT_133426 [Chlorella variabilis]	MDN1, REA1	K14572	_
ORTHOMCL1496	712	424	33.96	22.32	0.468753	0.738701	0.851212	up	-0.851212	down	6.18381	no	OK	gi|307108456|gb|EFN56696.1|	hypothetical protein CHLNCDRAFT_34951 [Chlorella variabilis]	ADCK, ABC1	K08869	GO:0004672;GO:0006468;GO:0005524
ORTHOMCL1497	1097	947	105.27	50.66	0.241345	0.559181	1.38693	up	-1.38693	down	7.17431	no	OK	gi|384253960|gb|EIE27434.1|	Zn-dependent exopeptidase [Coccomyxa subellipsoidea C-169]	DUG2	K14262	GO:0016787;GO:0008152
ORTHOMCL1498	758	14	53.93	3.43	0.00210824	0.034066	-4.14732	down	4.14732	up	4.87698	yes	OK	gi|307104003|gb|EFN52259.1|	hypothetical protein CHLNCDRAFT_139170 [Chlorella variabilis]	_	_	_
ORTHOMCL1499	1391	493	119.55	47.26	0.930739	0.980397	0.102875	up	-0.102875	down	6.71591	no	OK	gi|307110631|gb|EFN58867.1|	hypothetical protein CHLNCDRAFT_140750 [Chlorella variabilis]	_	_	GO:0004672;GO:0000166
ORTHOMCL150	841	256	69.32	22.64	0.923458	0.978577	-0.116543	down	0.116543	up	5.88084	no	OK	gi|307110321|gb|EFN58557.1|	hypothetical protein CHLNCDRAFT_140686 [Chlorella variabilis]	ADCK, ABC1	K08869	GO:0016772
ORTHOMCL1500	381	37	26.52	5.84	0.150445	0.438633	-1.76142	down	1.76142	up	4.17793	no	OK	_	_	_	_	_
ORTHOMCL1501	266	65	25.5	7.03	0.717259	0.886807	-0.432836	down	0.432836	up	4.07953	no	OK	gi|434406371|ref|YP_007149256.1|	hypothetical protein Cylst_4497 [Cylindrospermum stagnale PCC 7417]	_	_	_
ORTHOMCL1502	2464	424	173.25	33.34	0.423051	0.711757	-0.939299	down	0.939299	up	7.09477	no	OK	gi|307106185|gb|EFN54432.1|	hypothetical protein CHLNCDRAFT_31829 [Chlorella variabilis]	UAP1	K00972	GO:0008152;GO:0016779
ORTHOMCL1503	280	5920.31	24.7	403.67	2.72612e-05	0.00220925	5.99956	up	-5.99956	down	9.37433	yes	OK	gi|307110052|gb|EFN58289.1|	hypothetical protein CHLNCDRAFT_142269 [Chlorella variabilis]	EHCP	K08570	_
ORTHOMCL1504	848	329	36.44	15.45	0.842144	0.944771	0.233293	up	-0.233293	down	6.07066	no	OK	gi|255069907|ref|XP_002507035.1|	radical SAM domain protein [Micromonas sp. RCC299]	_	_	GO:0008152;GO:0003824;GO:0051536
ORTHOMCL1505	2927	1571.3	492.87	299.68	0.547867	0.789434	0.701554	up	-0.701554	down	8.12971	no	OK	gi|168006933|ref|XP_001756163.1|	predicted protein [Physcomitrella patens subsp. patens]	_	_	_
ORTHOMCL1506	516	242	36.03	19.09	0.666148	0.857656	0.50669	up	-0.50669	down	5.50729	no	OK	gi|384248826|gb|EIE22309.1|	UV-endonuclease UvdE [Coccomyxa subellipsoidea C-169]	uvsE, UVE1	K13281	GO:0006289;GO:0050896;GO:0004519;GO:0009411
ORTHOMCL1507	38.55	132.55	6.51	22.04	0.00977885	0.0867564	3.35675	up	-3.35675	down	3.99169	no	OK	gi|307104305|gb|EFN52559.1|	hypothetical protein CHLNCDRAFT_138543 [Chlorella variabilis]	_	_	_
ORTHOMCL1508	5452.27	894	248.56	44.22	0.38975	0.692655	-1.00897	down	1.00897	up	8.21667	no	OK	gi|307105896|gb|EFN54143.1|	hypothetical protein CHLNCDRAFT_135536 [Chlorella variabilis]	_	_	GO:0004721;GO:0005829;GO:0006470;GO:0005886
ORTHOMCL1509	755	267	95.22	35.47	0.934075	0.981702	0.0996799	up	-0.0996799	down	5.8326	no	OK	gi|307111701|gb|EFN59935.1|	hypothetical protein CHLNCDRAFT_7300, partial [Chlorella variabilis]	E1.6.2.4	K00327	GO:0010181;GO:0005506;GO:0055114;GO:0016491
ORTHOMCL151	1732	8291	191.95	1029.7	0.00289817	0.0411394	3.85818	up	-3.85818	down	9.93432	yes	OK	gi|307103961|gb|EFN52217.1|	hypothetical protein CHLNCDRAFT_54534 [Chlorella variabilis]	_	_	_
ORTHOMCL1510	1193	564	128.52	67.94	0.656795	0.856087	0.518401	up	-0.518401	down	6.72398	no	OK	gi|307104939|gb|EFN53190.1|	hypothetical protein CHLNCDRAFT_137009 [Chlorella variabilis]	_	_	_
ORTHOMCL1511	2455.98	371	207.84	36.2	0.338513	0.650838	-1.12719	down	1.12719	up	7.02858	no	OK	gi|307103035|gb|EFN51300.1|	hypothetical protein CHLNCDRAFT_56404 [Chlorella variabilis]	E1.3.99.-	K00257	GO:0050660;GO:0006118;GO:0003995;GO:0055114
ORTHOMCL1512	290	540	26.57	54.24	0.0422415	0.210906	2.49473	up	-2.49473	down	6.12981	no	OK	gi|307109702|gb|EFN57939.1|	hypothetical protein CHLNCDRAFT_142036 [Chlorella variabilis]	_	_	_
ORTHOMCL1513	144	179	12.3	15.89	0.114341	0.379132	1.91049	up	-1.91049	down	4.63647	no	OK	_	_	_	_	_
ORTHOMCL1514	3573.73	2974	196.33	107.17	0.258281	0.575631	1.33414	up	-1.33414	down	8.8409	no	OK	gi|307107483|gb|EFN55726.1|	hypothetical protein CHLNCDRAFT_134046 [Chlorella variabilis]	_	_	_
ORTHOMCL1515	3223	1017	182.55	63.91	0.956163	0.990273	-0.064712	down	0.064712	up	7.84398	no	OK	gi|384248964|gb|EIE22447.1|	TPR-like protein [Coccomyxa subellipsoidea C-169]	CRN, CRNKL1, CLF1, SYF3	K12869	GO:0005622;GO:0006396
ORTHOMCL1516	1782	109	100.45	13.54	0.0476116	0.226236	-2.4304	down	2.4304	up	6.26949	no	OK	gi|307110393|gb|EFN58629.1|	hypothetical protein CHLNCDRAFT_140856 [Chlorella variabilis]	TRM10, RG9MTD2	K15445	GO:0080179;GO:0006468;GO:0006400;GO:0005524;GO:0009069;GO:0004674
ORTHOMCL1517	275	673.02	28.17	33.06	0.0206951	0.135435	2.88883	up	-2.88883	down	6.39488	no	OK	gi|307105359|gb|EFN53609.1|	hypothetical protein CHLNCDRAFT_136853 [Chlorella variabilis]	_	_	GO:0009987
ORTHOMCL1518	3106	584.79	238.41	44.02	0.489522	0.753483	-0.809053	down	0.809053	up	7.47455	no	OK	gi|307104169|gb|EFN52424.1|	hypothetical protein CHLNCDRAFT_58876 [Chlorella variabilis]	_	_	GO:0016020
ORTHOMCL1519	143	127	21.08	20.81	0.235789	0.553166	1.4258	up	-1.4258	down	4.25733	no	OK	gi|307108084|gb|EFN56325.1|	hypothetical protein CHLNCDRAFT_144771 [Chlorella variabilis]	_	_	_
ORTHOMCL152	2136	630	140.56	38.95	0.890011	0.963005	-0.162093	down	0.162093	up	7.2038	no	OK	gi|307104356|gb|EFN52610.1|	hypothetical protein CHLNCDRAFT_138669 [Chlorella variabilis]	_	_	_
ORTHOMCL1520	659	100	67.45	17.84	0.347812	0.65925	-1.11995	down	1.11995	up	5.13535	no	OK	gi|307105049|gb|EFN53300.1|	hypothetical protein CHLNCDRAFT_136964 [Chlorella variabilis]	USP22_27_51, UBP8	K11366	GO:0008234;GO:0016579;GO:0004221;GO:0006511
ORTHOMCL1521	1178.07	17162.7	141.91	2396.98	8.92751e-05	0.00446934	5.46381	up	-5.46381	down	10.9203	yes	OK	gi|170049511|ref|XP_001857202.1|	serine proteinase stubble [Culex quinquefasciatus]	_	_	GO:0003824
ORTHOMCL1522	878	249	58.75	17.72	0.855136	0.948703	-0.218609	down	0.218609	up	5.89507	no	OK	gi|307108927|gb|EFN57166.1|	hypothetical protein CHLNCDRAFT_57374 [Chlorella variabilis]	_	_	GO:0046872
ORTHOMCL1523	1095	46225.2	135.56	6428.14	2.78634e-06	0.000650959	6.99854	up	-6.99854	down	12.3287	yes	OK	_	_	_	_	_
ORTHOMCL1524	5216.97	680	363.01	52.62	0.256704	0.574127	-1.34009	down	1.34009	up	8.05156	no	OK	gi|159486881|ref|XP_001701465.1|	MUT9-related serine/threonine protein kinase [Chlamydomonas reinhardtii]	_	_	GO:0006468;GO:0005524;GO:0009069;GO:0004674
ORTHOMCL1525	267	208	86.72	99.16	0.297009	0.614513	1.23794	up	-1.23794	down	5.02678	no	OK	_	_	_	_	_
ORTHOMCL1526	2382	574	113.22	30.25	0.697698	0.876539	-0.453602	down	0.453602	up	7.231	no	OK	gi|307110395|gb|EFN58631.1|	hypothetical protein CHLNCDRAFT_34245 [Chlorella variabilis]	PI4K	K00888	GO:0006661;GO:0046854;GO:0004430;GO:0048015
ORTHOMCL1527	914	219	72.51	19.28	0.693851	0.873075	-0.461675	down	0.461675	up	5.84624	no	OK	gi|384253006|gb|EIE26481.1|	cystathionine gamma-synthase [Coccomyxa subellipsoidea C-169]	E4.4.1.11	K01761	GO:0030170;GO:0008152;GO:0003824
ORTHOMCL1528	468	54	29.23	8.69	0.212515	0.525238	-1.51396	down	1.51396	up	4.53192	no	OK	gi|485614217|gb|EOD12073.1|	hypothetical protein EMIHUDRAFT_464892 [Emiliania huxleyi CCMP1516]	smc	K03529	GO:0009987
ORTHOMCL1529	1280	57	94.23	12.66	0.0215081	0.138936	-2.88696	down	2.88696	up	5.73134	no	OK	gi|159483875|ref|XP_001699986.1|	squamosa promoter binding protein [Chlamydomonas reinhardtii]	_	_	GO:0005488;GO:0003677;GO:0005634
ORTHOMCL153	5891	1192	250.04	60.66	0.545515	0.787873	-0.705705	down	0.705705	up	8.43615	no	OK	gi|307110986|gb|EFN59221.1|	hypothetical protein CHLNCDRAFT_138182 [Chlorella variabilis]	_	_	GO:0005737;GO:0016812;GO:0019556
ORTHOMCL1530	598	44	144.17	10.94	0.0783573	0.303838	-2.16205	down	2.16205	up	4.74438	no	OK	gi|307109808|gb|EFN58045.1|	hypothetical protein CHLNCDRAFT_142280 [Chlorella variabilis]	_	_	_
ORTHOMCL1531	4221.38	1066.57	285.09	90.12	0.741295	0.897323	-0.384621	down	0.384621	up	8.08575	no	OK	gi|384252508|gb|EIE25984.1|	ARM repeat-containing protein [Coccomyxa subellipsoidea C-169]	_	_	GO:0003723
ORTHOMCL1532	6742.58	8425.96	460.4	632.66	0.109188	0.370174	1.92076	up	-1.92076	down	10.1997	no	OK	gi|384248382|gb|EIE21866.1|	hypothetical protein COCSUDRAFT_29833 [Coccomyxa subellipsoidea C-169]	E1.7.7.1, nirA	K00366	GO:0020037;GO:0055114;GO:0009507;GO:0016491;GO:0051536
ORTHOMCL1533	412	78	30.24	6.41	0.500786	0.761637	-0.800756	down	0.800756	up	4.56636	no	OK	gi|307110201|gb|EFN58437.1|	hypothetical protein CHLNCDRAFT_140406 [Chlorella variabilis]	_	_	GO:0016021;GO:0055085
ORTHOMCL1534	6057.34	1916	877.79	175.68	0.958313	0.991377	-0.0611372	down	0.0611372	up	8.75591	no	OK	gi|307105096|gb|EFN53347.1|	expressed protein [Chlorella variabilis]	_	_	_
ORTHOMCL1535	27	64	15.33	13.49	0.0286425	0.164717	2.82732	up	-2.82732	down	2.97666	no	OK	_	_	_	_	_
ORTHOMCL1536	794	573	218.99	182.61	0.33854	0.650838	1.12839	up	-1.12839	down	6.52539	no	OK	gi|307106369|gb|EFN54615.1|	hypothetical protein CHLNCDRAFT_15607, partial [Chlorella variabilis]	RP-L27, rpmA	K02899	GO:0003735;GO:0006412;GO:0005840;GO:0042254
ORTHOMCL1537	223	662	56.12	87.55	0.0122126	0.0972863	3.16699	up	-3.16699	down	6.34039	no	OK	_	_	_	_	_
ORTHOMCL1538	1052	322	47.39	16.03	0.928729	0.979763	-0.108597	down	0.108597	up	6.20756	no	OK	gi|307102789|gb|EFN51057.1|	hypothetical protein CHLNCDRAFT_59360 [Chlorella variabilis]	_	_	GO:0006886;GO:0005643;GO:0008565
ORTHOMCL1539	4494	124	112.57	12.17	0.00535481	0.060521	-3.5789	down	3.5789	up	7.47307	no	OK	gi|41584495|gb|AAS09910.1|	SMC3 [Arabidopsis thaliana]	SMC3, CSPG6	K06669	GO:0016310;GO:0005737;GO:0010267;GO:0003682;GO:0016905;GO:0009506;GO:0016459;GO:0005730;GO:0005819;GO:0035196;GO:0000785;GO:0009069;GO:0051607;GO:0016363;GO:0007062
ORTHOMCL154	547	532	57.3	62.65	0.191	0.497326	1.5586	up	-1.5586	down	6.29569	no	OK	gi|260796101|ref|XP_002593043.1|	hypothetical protein BRAFLDRAFT_120702 [Branchiostoma floridae]	PRB1_2	K13911	GO:0005488;GO:0006396;GO:0005681;GO:0016071
ORTHOMCL1540	2407.45	1201	105.22	57.97	0.609267	0.826558	0.596289	up	-0.596289	down	7.78323	no	OK	gi|485616482|gb|EOD13812.1|	hypothetical protein EMIHUDRAFT_103666 [Emiliania huxleyi CCMP1516]	_	_	_
ORTHOMCL1541	1248	1863	101.41	171.05	0.0722502	0.288949	2.17704	up	-2.17704	down	7.97178	no	OK	gi|307111626|gb|EFN59860.1|	hypothetical protein CHLNCDRAFT_133646 [Chlorella variabilis]	_	_	GO:0016021;GO:0055085;GO:0022857
ORTHOMCL1543	239.96	164	22.15	8.66	0.379469	0.682827	1.04886	up	-1.04886	down	4.74259	no	OK	gi|307111866|gb|EFN60100.1|	hypothetical protein CHLNCDRAFT_133426 [Chlorella variabilis]	MDN1, REA1	K14572	GO:0000166;GO:0017111
ORTHOMCL1544	7483.21	2013	481.52	143.91	0.799872	0.928561	-0.294888	down	0.294888	up	8.9513	no	OK	gi|307108847|gb|EFN57086.1|	hypothetical protein CHLNCDRAFT_143863 [Chlorella variabilis]	_	_	GO:0016020;GO:0005215;GO:0055085
ORTHOMCL1545	2672	364	126.07	19	0.280123	0.599484	-1.27626	down	1.27626	up	7.10507	no	OK	gi|307109639|gb|EFN57876.1|	hypothetical protein CHLNCDRAFT_141885 [Chlorella variabilis]	SDCCAG10	K12737	GO:0044267;GO:0016853
ORTHOMCL1546	180	973.41	39.43	107.04	0.00210505	0.034066	4.03098	up	-4.03098	down	6.83015	yes	OK	_	_	_	_	_
ORTHOMCL1547	24	2230	5.96	621.54	2.76697e-07	0.000155144	8.11489	up	-8.11489	down	7.94763	yes	OK	_	_	_	_	_
ORTHOMCL1548	163.91	9	19.08	3.4	0.048376	0.227936	-2.57181	down	2.57181	up	2.83422	no	OK	gi|307109154|gb|EFN57392.1|	hypothetical protein CHLNCDRAFT_50911 [Chlorella variabilis]	EXOC7, EXO70	K07195	GO:0000145;GO:0044763;GO:0006887
ORTHOMCL1549	3129.55	485	331.68	56.87	0.354243	0.663093	-1.09055	down	1.09055	up	7.38981	no	OK	gi|307103973|gb|EFN52229.1|	hypothetical protein CHLNCDRAFT_58916 [Chlorella variabilis]	_	_	GO:0008168;GO:0032259;GO:0008152
ORTHOMCL155	1161.05	555	60.68	36	0.647779	0.850608	0.534412	up	-0.534412	down	6.69418	no	OK	gi|307108275|gb|EFN56515.1|	hypothetical protein CHLNCDRAFT_144120 [Chlorella variabilis]	E3.1.3.5	K01081	GO:0016787;GO:0005488;GO:0009166
ORTHOMCL1550	378	393	52.09	30.25	0.167128	0.465375	1.65453	up	-1.65453	down	5.83402	no	OK	gi|307106364|gb|EFN54610.1|	hypothetical protein CHLNCDRAFT_135113 [Chlorella variabilis]	CYP9	K15003	GO:0016020;GO:0006118;GO:0009055;GO:0020037;GO:0004497;GO:0005506;GO:0055114;GO:0016705
ORTHOMCL1551	731	135	63.07	12.97	0.477972	0.746308	-0.836964	down	0.836964	up	5.37904	no	OK	gi|384249809|gb|EIE23290.1|	HI0933-like protein [Coccomyxa subellipsoidea C-169]	K07007	K07007	_
ORTHOMCL1552	429	117	37.74	11.52	0.821647	0.936138	-0.274839	down	0.274839	up	4.83675	no	OK	gi|307106173|gb|EFN54420.1|	hypothetical protein CHLNCDRAFT_135784 [Chlorella variabilis]	tolA	K03646	_
ORTHOMCL1553	155	496	30.29	98.87	0.0100903	0.0879672	3.2743	up	-3.2743	down	5.91215	no	OK	gi|268315906|ref|YP_003289625.1|	Pfpi family intracellular protease [Rhodothermus marinus DSM 4252]	pfpI	K05520	GO:0008233;GO:0006508;GO:0016798
ORTHOMCL1554	303	296	48.38	55.97	0.190911	0.497326	1.56446	up	-1.56446	down	5.44647	no	OK	gi|307111046|gb|EFN59281.1|	expressed protein [Chlorella variabilis]	_	_	GO:0016301;GO:0016772
ORTHOMCL1555	2451.03	294	140.81	33.58	0.218802	0.534635	-1.45973	down	1.45973	up	6.92954	no	OK	gi|384252291|gb|EIE25767.1|	hypothetical protein COCSUDRAFT_46372 [Coccomyxa subellipsoidea C-169]	_	_	_
ORTHOMCL1556	7382	31832.7	631.29	2906.64	0.00395153	0.0487038	3.70774	up	-3.70774	down	11.8857	yes	OK	gi|307110275|gb|EFN58511.1|	hypothetical protein CHLNCDRAFT_140571 [Chlorella variabilis]	_	_	_
ORTHOMCL1557	4485.51	1367	332.22	107.86	0.921512	0.978141	-0.115042	down	0.115042	up	8.29663	no	OK	gi|307103600|gb|EFN51859.1|	hypothetical protein CHLNCDRAFT_32938 [Chlorella variabilis]	PPP2R1	K03456	GO:0044699;GO:0042221;GO:0065007
ORTHOMCL1558	3497	33155.2	265.38	2811.59	0.000349914	0.011691	4.84425	up	-4.84425	down	11.8873	yes	OK	gi|307108302|gb|EFN56542.1|	hypothetical protein CHLNCDRAFT_144188, partial [Chlorella variabilis]	TIA1, TIAL1	K13201	GO:1901363;GO:0097159
ORTHOMCL1559	3226	458	161.96	25.45	0.302276	0.617421	-1.21674	down	1.21674	up	7.39433	no	OK	gi|307106192|gb|EFN54439.1|	hypothetical protein CHLNCDRAFT_31842 [Chlorella variabilis]	_	_	GO:0070008;GO:0006508;GO:0004252
ORTHOMCL156	3165.98	879.93	206.12	83.59	0.831852	0.940172	-0.247689	down	0.247689	up	7.73179	no	OK	gi|307111489|gb|EFN59723.1|	hypothetical protein CHLNCDRAFT_133298 [Chlorella variabilis]	_	_	GO:0006771;GO:0003993;GO:0019497;GO:0046872
ORTHOMCL1560	2268	1607.03	127.84	99.57	0.348212	0.65938	1.10219	up	-1.10219	down	8.02243	no	OK	gi|307105088|gb|EFN53339.1|	hypothetical protein CHLNCDRAFT_137067 [Chlorella variabilis]	_	_	GO:0005488
ORTHOMCL1561	283	46	31.58	6.48	0.401934	0.696966	-1.01976	down	1.01976	up	3.95173	no	OK	gi|307107627|gb|EFN55869.1|	hypothetical protein CHLNCDRAFT_52121 [Chlorella variabilis]	_	_	_
ORTHOMCL1563	5864.99	881	435.46	74.58	0.334247	0.647767	-1.13544	down	1.13544	up	8.28128	no	OK	gi|359492062|ref|XP_002284337.2|	PREDICTED: uncharacterized RNA-binding protein C23E6.01c-like isoform 1 [Vitis vinifera]	_	_	GO:0008143;GO:0005634
ORTHOMCL1564	2479.45	143.99	95.9	12.99	0.0414254	0.207757	-2.50523	down	2.50523	up	6.73353	no	OK	gi|384253889|gb|EIE27363.1|	ARM repeat-containing protein [Coccomyxa subellipsoidea C-169]	AP4E1	K12400	_
ORTHOMCL1565	5066.97	963	477.73	107.23	0.495937	0.758722	-0.79608	down	0.79608	up	8.18516	no	OK	gi|307107269|gb|EFN55512.1|	hypothetical protein CHLNCDRAFT_133922 [Chlorella variabilis]	_	_	_
ORTHOMCL1566	1819.21	2400	92.25	142.74	0.0965292	0.343353	1.99903	up	-1.99903	down	8.37137	no	OK	gi|307108200|gb|EFN56441.1|	expressed protein [Chlorella variabilis]	_	_	_
ORTHOMCL1567	2836	133	125.32	10.93	0.0236612	0.145311	-2.81384	down	2.81384	up	6.88534	no	OK	gi|302835930|ref|XP_002949526.1|	hypothetical protein VOLCADRAFT_59325 [Volvox carteri f. nagariensis]	DDX46, PRP5	K12811	GO:0008026;GO:0005524;GO:0005634;GO:0003676
ORTHOMCL1568	46	7	6.67	2.13	0.443537	0.721572	-1.10324	down	1.10324	up	1.33528	no	OK	_	_	_	_	_
ORTHOMCL1569	6375.11	244	1289.5	44.8	0.0133408	0.102328	-3.10746	down	3.10746	up	8.01935	no	OK	_	_	_	_	_
ORTHOMCL157	3700.6	2876.56	121.47	105.08	0.29391	0.610806	1.23593	up	-1.23593	down	8.82165	no	OK	gi|307111832|gb|EFN60066.1|	hypothetical protein CHLNCDRAFT_56537 [Chlorella variabilis]	_	_	_
ORTHOMCL1570	7649.88	1057	492.77	57.08	0.286545	0.606207	-1.25602	down	1.25602	up	8.6279	no	OK	gi|485648580|gb|EOD41486.1|	hypothetical protein EMIHUDRAFT_447372, partial [Emiliania huxleyi CCMP1516]	_	_	_
ORTHOMCL1571	24.32	0	5.53	0	0.0167935	0.118442	-6.01884	down	6.01884	up	0.0253264	no	OK	gi|307111456|gb|EFN59690.1|	hypothetical protein CHLNCDRAFT_133230 [Chlorella variabilis]	_	_	_
ORTHOMCL1572	9351.06	1223	1498.31	228.32	0.25801	0.575631	-1.33524	down	1.33524	up	8.89459	no	OK	gi|307109464|gb|EFN57702.1|	hypothetical protein CHLNCDRAFT_59626 [Chlorella variabilis]	LHCA5	K08911	GO:0016020;GO:0009765;GO:0009507;GO:0046872
ORTHOMCL1573	1378	225	344.6	65.13	0.389041	0.692054	-1.01481	down	1.01481	up	6.23161	no	OK	gi|307109638|gb|EFN57875.1|	hypothetical protein CHLNCDRAFT_57002 [Chlorella variabilis]	thiY	K15598	_
ORTHOMCL1574	1816	52	224.6	15.67	0.00618688	0.0663285	-3.5236	down	3.5236	up	6.17245	no	OK	_	_	_	_	_
ORTHOMCL1575	1662	1026.9	113.87	78.49	0.440041	0.720382	0.904729	up	-0.904729	down	7.44209	no	OK	gi|493959766|ref|WP_006903339.1|	acetylornithine deacetylase/succinyldiaminopimelate desuccinylase-like deacylase [Thermaerobacter subterraneus]	_	_	_
ORTHOMCL1576	771	170	39.07	12.52	0.621238	0.834119	-0.581482	down	0.581482	up	5.55205	no	OK	gi|307104900|gb|EFN53151.1|	hypothetical protein CHLNCDRAFT_136923 [Chlorella variabilis]	DNM	K01528	GO:0044699;GO:0006184;GO:0003924;GO:0005525;GO:0043231;GO:0044444
ORTHOMCL1577	11.52	263.73	2.49	64.51	3.97273e-05	0.00293094	6.01497	up	-6.01497	down	4.87538	yes	OK	gi|307111552|gb|EFN59786.1|	hypothetical protein CHLNCDRAFT_133479 [Chlorella variabilis]	_	_	_
ORTHOMCL1578	193.48	759.27	33.24	107.27	0.00536467	0.060521	3.57229	up	-3.57229	down	6.50203	no	OK	gi|307111552|gb|EFN59786.1|	hypothetical protein CHLNCDRAFT_133479 [Chlorella variabilis]	_	_	_
ORTHOMCL1579	309	154	26.9	14.86	0.613887	0.830012	0.594096	up	-0.594096	down	4.81847	no	OK	gi|260800339|ref|XP_002595091.1|	hypothetical protein BRAFLDRAFT_90201 [Branchiostoma floridae]	SCRN	K14358	GO:0006508;GO:0016805
ORTHOMCL158	1213	467	102.1	38	0.849865	0.947251	0.222216	up	-0.222216	down	6.58125	no	OK	gi|307103812|gb|EFN52069.1|	hypothetical protein CHLNCDRAFT_139316 [Chlorella variabilis]	_	_	GO:0006629;GO:0008081
ORTHOMCL1580	188	113	20.73	8.87	0.472081	0.741063	0.863656	up	-0.863656	down	4.26744	no	OK	gi|384244622|gb|EIE18121.1|	hypothetical protein COCSUDRAFT_49363 [Coccomyxa subellipsoidea C-169]	_	_	_
ORTHOMCL1581	1216	445	113.75	110.22	0.898046	0.967034	0.149055	up	-0.149055	down	6.54596	no	OK	gi|307111425|gb|EFN59659.1|	hypothetical protein CHLNCDRAFT_133143 [Chlorella variabilis]	MSI	K14411	_
ORTHOMCL1582	2970.22	675	249.82	63.34	0.644848	0.848747	-0.538056	down	0.538056	up	7.51424	no	OK	gi|307103387|gb|EFN51647.1|	hypothetical protein CHLNCDRAFT_139834 [Chlorella variabilis]	_	_	GO:0004672;GO:0006468;GO:0009536;GO:0005524
ORTHOMCL1583	198	40	19.33	4.83	0.562686	0.799213	-0.706332	down	0.706332	up	3.5471	no	OK	gi|242090559|ref|XP_002441112.1|	hypothetical protein SORBIDRAFT_09g020600 [Sorghum bicolor]	_	_	_
ORTHOMCL1584	267	62	18.76	5.01	0.676674	0.86302	-0.506281	down	0.506281	up	4.05467	no	OK	gi|307105687|gb|EFN53935.1|	hypothetical protein CHLNCDRAFT_53446 [Chlorella variabilis]	_	_	_
ORTHOMCL1585	2729.9	310	278.02	34.48	0.195562	0.504443	-1.53882	down	1.53882	up	7.06435	no	OK	gi|307102868|gb|EFN51134.1|	hypothetical protein CHLNCDRAFT_141336 [Chlorella variabilis]	_	_	GO:0005737
ORTHOMCL1586	1728	229	64.8	13.78	0.266625	0.585115	-1.31585	down	1.31585	up	6.46538	no	OK	gi|307111409|gb|EFN59643.1|	hypothetical protein CHLNCDRAFT_56489 [Chlorella variabilis]	NPEPPS	K08776	GO:0006508;GO:0008237;GO:0008270
ORTHOMCL1587	456	81	74.12	14.93	0.452273	0.727451	-0.892656	down	0.892656	up	4.68001	no	OK	_	_	_	_	_
ORTHOMCL1588	236	67	39.8	13.64	0.861164	0.950513	-0.216816	down	0.216816	up	4.00151	no	OK	gi|307103402|gb|EFN51662.1|	hypothetical protein CHLNCDRAFT_54922 [Chlorella variabilis]	_	_	_
ORTHOMCL1589	226	1692.99	19.06	143.69	0.00075606	0.0185119	4.50226	up	-4.50226	down	7.60702	yes	OK	gi|307104624|gb|EFN52877.1|	hypothetical protein CHLNCDRAFT_58746 [Chlorella variabilis]	_	_	GO:0006950
ORTHOMCL159	145.22	984.58	19.41	55.79	0.00106383	0.0224244	4.35988	up	-4.35988	down	6.83071	yes	OK	gi|307108618|gb|EFN56858.1|	expressed protein [Chlorella variabilis]	_	_	_
ORTHOMCL1590	2118	314	55.73	9.27	0.327745	0.640971	-1.15419	down	1.15419	up	6.80672	no	OK	gi|307103469|gb|EFN51729.1|	hypothetical protein CHLNCDRAFT_59162 [Chlorella variabilis]	_	_	_
ORTHOMCL1591	53.01	42	12.27	6.86	0.305134	0.619212	1.25782	up	-1.25782	down	2.69452	no	OK	gi|307109323|gb|EFN57561.1|	hypothetical protein CHLNCDRAFT_21255 [Chlorella variabilis]	argK	K07588	GO:0005524;GO:0017111
ORTHOMCL1592	69	290.99	15.18	27.42	0.00472431	0.0560025	3.66849	up	-3.66849	down	5.10596	no	OK	gi|307102668|gb|EFN50937.1|	hypothetical protein CHLNCDRAFT_141589 [Chlorella variabilis]	SLC39A1_2_3, ZIP1_2_3	K14709	GO:0044765
ORTHOMCL1593	285	163	27.04	16.95	0.506985	0.765598	0.792471	up	-0.792471	down	4.82374	no	OK	gi|307108971|gb|EFN57210.1|	hypothetical protein CHLNCDRAFT_143650 [Chlorella variabilis]	_	_	_
ORTHOMCL1594	320	120	26.48	11.09	0.880162	0.958638	0.184124	up	-0.184124	down	4.63789	no	OK	gi|307102502|gb|EFN50775.1|	hypothetical protein CHLNCDRAFT_142491 [Chlorella variabilis]	_	_	_
ORTHOMCL1595	562	20	42.66	3.45	0.013703	0.103587	-3.20518	down	3.20518	up	4.51613	no	OK	gi|302830844|ref|XP_002946988.1|	serine/threonine protein kinase 15 [Volvox carteri f. nagariensis]	MAST	K08789	GO:0006468;GO:0005524;GO:0009826;GO:0009069;GO:0004674
ORTHOMCL1596	483	27	58.18	4.33	0.0427287	0.212205	-2.55614	down	2.55614	up	4.37523	no	OK	_	_	_	_	_
ORTHOMCL1597	132	105	9.86	8.85	0.296321	0.613542	1.26682	up	-1.26682	down	4.02726	no	OK	gi|307108190|gb|EFN56431.1|	hypothetical protein CHLNCDRAFT_145058 [Chlorella variabilis]	_	_	GO:0009058
ORTHOMCL1598	1776	1284	107.56	87.67	0.336115	0.649999	1.13121	up	-1.13121	down	7.68939	no	OK	gi|307111315|gb|EFN59550.1|	hypothetical protein CHLNCDRAFT_56812 [Chlorella variabilis]	STXBP1, MUNC18-1	K15292	GO:0006904
ORTHOMCL1599	360	107	30.16	10.08	0.900048	0.96764	-0.150855	down	0.150855	up	4.6408	no	OK	gi|307105121|gb|EFN53372.1|	hypothetical protein CHLNCDRAFT_137135 [Chlorella variabilis]	FBXO3	K10290	_
ORTHOMCL16	2042	260	103.1	15.4	0.246709	0.564842	-1.37361	down	1.37361	up	6.68977	no	OK	gi|307110881|gb|EFN59116.1|	hypothetical protein CHLNCDRAFT_137916 [Chlorella variabilis]	_	_	GO:0006511;GO:0007154;GO:0035091
ORTHOMCL1600	280	41	43.01	7.19	0.336302	0.649999	-1.16994	down	1.16994	up	3.88973	no	OK	gi|307107245|gb|EFN55488.1|	hypothetical protein CHLNCDRAFT_133862 [Chlorella variabilis]	DNAJB12	K09518	_
ORTHOMCL1601	26	13	5.11	5.65	0.70899	0.883598	0.592357	up	-0.592357	down	1.2268	no	OK	gi|307110214|gb|EFN58450.1|	hypothetical protein CHLNCDRAFT_19988 [Chlorella variabilis]	_	_	_
ORTHOMCL1602	1417	63	57.14	6.26	0.0210214	0.136688	-2.88952	down	2.88952	up	5.87728	no	OK	gi|307109997|gb|EFN58234.1|	hypothetical protein CHLNCDRAFT_50640 [Chlorella variabilis]	_	_	_
ORTHOMCL1603	292.99	82	24.31	7.53	0.849152	0.947251	-0.237509	down	0.237509	up	4.30393	no	OK	gi|384246487|gb|EIE19977.1|	aquaporin-like protein [Coccomyxa subellipsoidea C-169]	GLPF	K02440	GO:0016020;GO:0005215;GO:0006810
ORTHOMCL1604	920	146	81.54	9.23	0.373147	0.679508	-1.05566	down	1.05566	up	5.63617	no	OK	gi|384253296|gb|EIE26771.1|	hypothetical protein COCSUDRAFT_64651 [Coccomyxa subellipsoidea C-169]	_	_	GO:0046486;GO:0004806;GO:0016042
ORTHOMCL1605	690	63	59.17	6.79	0.126236	0.397643	-1.85176	down	1.85176	up	5.01073	no	OK	gi|307110247|gb|EFN58483.1|	hypothetical protein CHLNCDRAFT_140505 [Chlorella variabilis]	_	_	_
ORTHOMCL1607	8814.37	2770	327.86	107.11	0.951751	0.987988	-0.070543	down	0.070543	up	9.29251	no	OK	gi|307104391|gb|EFN52645.1|	hypothetical protein CHLNCDRAFT_56301 [Chlorella variabilis]	XPO1, CRM1	K14290	GO:0006886;GO:0005643;GO:0008565
ORTHOMCL1608	353	54	44.83	12.39	0.354419	0.663093	-1.1075	down	1.1075	up	4.24144	no	OK	gi|384246241|gb|EIE19732.1|	hypothetical protein COCSUDRAFT_44557 [Coccomyxa subellipsoidea C-169]	_	_	GO:0008270
ORTHOMCL1609	1259.83	129	80.33	9.1	0.159333	0.452343	-1.68766	down	1.68766	up	5.91386	no	OK	gi|392298237|gb|EIW09335.1|	Srp40p [Saccharomyces cerevisiae CEN.PK113-7D]	_	_	_
ORTHOMCL161	1923.68	977.37	335.15	146.76	0.594451	0.817333	0.621588	up	-0.621588	down	7.4753	no	OK	gi|307111264|gb|EFN59499.1|	hypothetical protein CHLNCDRAFT_138130 [Chlorella variabilis]	_	_	_
ORTHOMCL1610	348	255	47.32	37.59	0.333458	0.646731	1.14992	up	-1.14992	down	5.34863	no	OK	_	_	_	_	_
ORTHOMCL1611	101	64	20.66	14.83	0.441964	0.721567	0.938587	up	-0.938587	down	3.41589	no	OK	gi|307110150|gb|EFN58386.1|	expressed protein [Chlorella variabilis]	_	_	_
ORTHOMCL1612	864.94	83	98.86	10.64	0.140267	0.422156	-1.78062	down	1.78062	up	5.35124	no	OK	_	_	_	_	_
ORTHOMCL1613	67	92	12.97	14.18	0.0967271	0.343476	2.05071	up	-2.05071	down	3.63849	no	OK	gi|307108840|gb|EFN57079.1|	hypothetical protein CHLNCDRAFT_143844 [Chlorella variabilis]	_	_	_
ORTHOMCL1614	1074	147	58.13	6.19	0.284612	0.604514	-1.26903	down	1.26903	up	5.79369	no	OK	gi|307108005|gb|EFN56246.1|	hypothetical protein CHLNCDRAFT_145061 [Chlorella variabilis]	PDS5	K11267	_
ORTHOMCL1615	3140	120	326.4	13.96	0.0136485	0.103555	-3.10898	down	3.10898	up	6.99858	no	OK	gi|384248666|gb|EIE22149.1|	mitogen-activated protein kinase 5 [Coccomyxa subellipsoidea C-169]	E2.7.11.24	K08293	GO:0006468;GO:0007178;GO:0005524;GO:0004707;GO:0000165;GO:0009069
ORTHOMCL1616	365	55	32.82	11.37	0.346275	0.658327	-1.12926	down	1.12926	up	4.28274	no	OK	gi|307108342|gb|EFN56582.1|	hypothetical protein CHLNCDRAFT_144295 [Chlorella variabilis]	_	_	_
ORTHOMCL1617	1222	154	91.7	18.1	0.244205	0.563072	-1.38816	down	1.38816	up	5.94596	no	OK	gi|307109281|gb|EFN57519.1|	hypothetical protein CHLNCDRAFT_20933 [Chlorella variabilis]	_	_	_
ORTHOMCL1618	283	97	29.27	11.23	0.970413	0.995324	0.0545483	up	-0.0545483	down	4.39367	no	OK	gi|307105178|gb|EFN53428.1|	hypothetical protein CHLNCDRAFT_136650 [Chlorella variabilis]	_	_	GO:0005488
ORTHOMCL1619	294	51	46.53	15.47	0.441128	0.7209	-0.92622	down	0.92622	up	4.03736	no	OK	gi|307107909|gb|EFN56150.1|	hypothetical protein CHLNCDRAFT_144825 [Chlorella variabilis]	TC.MATE, SLC47A, norM, mdtK, dinF	K03327	GO:0016020;GO:0050896;GO:0055085;GO:0022857
ORTHOMCL162	253.85	228.99	19.92	19.27	0.226445	0.541672	1.44853	up	-1.44853	down	5.1056	no	OK	gi|307104334|gb|EFN52588.1|	hypothetical protein CHLNCDRAFT_138604 [Chlorella variabilis]	RUMI, KTELC1	K13667	_
ORTHOMCL1620	540	183	37.5	13.85	0.974895	0.996942	0.0382228	up	-0.0382228	down	5.31771	no	OK	gi|384246934|gb|EIE20422.1|	camp-binding domain-like protein [Coccomyxa subellipsoidea C-169]	PRKAR	K04739	GO:0050794;GO:0016310
ORTHOMCL1621	3120	132	282.25	17.96	0.0180403	0.123447	-2.96239	down	2.96239	up	7.00523	no	OK	gi|159482348|ref|XP_001699233.1|	hypothetical protein CHLREDRAFT_177897 [Chlamydomonas reinhardtii]	_	_	_
ORTHOMCL1622	765	62	65.97	7.95	0.0978714	0.34557	-2.02358	down	2.02358	up	5.12397	no	OK	gi|307103542|gb|EFN51801.1|	expressed protein, partial [Chlorella variabilis]	_	_	_
ORTHOMCL1623	411.69	76.68	47.06	9.77	0.489524	0.753483	-0.819342	down	0.819342	up	4.55971	no	OK	gi|307103001|gb|EFN51266.1|	hypothetical protein CHLNCDRAFT_141180 [Chlorella variabilis]	_	_	GO:0016023
ORTHOMCL1624	7154.42	32914.4	313.62	1535.03	0.00325751	0.0435915	3.80117	up	-3.80117	down	11.9274	yes	OK	_	_	_	_	_
ORTHOMCL1625	555	102	31.32	14.89	0.477444	0.745898	-0.843777	down	0.843777	up	4.97992	no	OK	gi|307109515|gb|EFN57753.1|	hypothetical protein CHLNCDRAFT_143033 [Chlorella variabilis]	_	_	_
ORTHOMCL1626	92	111	12.22	12.68	0.123467	0.392703	1.86595	up	-1.86595	down	3.9516	no	OK	gi|307104227|gb|EFN52482.1|	hypothetical protein CHLNCDRAFT_138842 [Chlorella variabilis]	FBXL2_20	K10268	_
ORTHOMCL1627	1042	1512	44.06	126.98	0.0772729	0.300673	2.13607	up	-2.13607	down	7.67792	no	OK	gi|307107619|gb|EFN55861.1|	hypothetical protein CHLNCDRAFT_35323 [Chlorella variabilis]	CPK	K13412	GO:0032991;GO:0004672;GO:0006468;GO:0043229;GO:0005524;GO:0005509;GO:0044444
ORTHOMCL1628	459	104	33.08	10.19	0.646332	0.850101	-0.542007	down	0.542007	up	4.82049	no	OK	gi|307111859|gb|EFN60093.1|	hypothetical protein CHLNCDRAFT_133409 [Chlorella variabilis]	TTBK	K08815	GO:0016310;GO:0004672;GO:0000166
ORTHOMCL1629	686	112	55.33	10.25	0.391705	0.694362	-1.01454	down	1.01454	up	5.22685	no	OK	gi|307103644|gb|EFN51902.1|	hypothetical protein CHLNCDRAFT_139527 [Chlorella variabilis]	_	_	GO:0031227;GO:0016758
ORTHOMCL163	400.44	352.14	32.94	23.72	0.233555	0.550692	1.41409	up	-1.41409	down	5.737	no	OK	gi|307103447|gb|EFN51707.1|	hypothetical protein CHLNCDRAFT_59146 [Chlorella variabilis]	_	_	GO:0016020;GO:0005215;GO:0016021;GO:0006810;GO:0055085;GO:0022857
ORTHOMCL1630	98	50	12.03	12.8	0.606134	0.825101	0.626563	up	-0.626563	down	3.17665	no	OK	gi|307104109|gb|EFN52364.1|	hypothetical protein CHLNCDRAFT_138791 [Chlorella variabilis]	EIF2D	K15027	GO:0003723
ORTHOMCL1631	106	197	8.25	16.86	0.0436284	0.215087	2.4893	up	-2.4893	down	4.66938	no	OK	gi|401887984|gb|EJT51954.1|	hypothetical protein A1Q1_06823 [Trichosporon asahii var. asahii CBS 2479]	_	_	_
ORTHOMCL1632	591	1210	57.01	132.26	0.032644	0.177704	2.63237	up	-2.63237	down	7.27586	no	OK	_	_	_	_	_
ORTHOMCL1633	578	65	56.59	6.41	0.199508	0.510096	-1.55138	down	1.55138	up	4.82578	no	OK	gi|307111458|gb|EFN59692.1|	hypothetical protein CHLNCDRAFT_33545 [Chlorella variabilis]	CLP1, HERB	K14399	GO:0048731
ORTHOMCL1634	377.34	62	37.09	10.86	0.39976	0.696047	-1.00341	down	1.00341	up	4.36914	no	OK	gi|307103325|gb|EFN51586.1|	hypothetical protein CHLNCDRAFT_55044 [Chlorella variabilis]	_	_	_
ORTHOMCL1635	550	681	83.52	108.95	0.113021	0.376859	1.90687	up	-1.90687	down	6.57136	no	OK	gi|307108195|gb|EFN56436.1|	hypothetical protein CHLNCDRAFT_35180 [Chlorella variabilis]	_	_	GO:0016787;GO:0008152;GO:0005739
ORTHOMCL1636	1418	43	333.84	10.13	0.00761972	0.0748227	-3.44024	down	3.44024	up	5.82339	no	OK	_	_	_	_	_
ORTHOMCL1637	439	166	38.22	16.24	0.869192	0.952133	0.19617	up	-0.19617	down	5.10064	no	OK	gi|307106741|gb|EFN54986.1|	hypothetical protein CHLNCDRAFT_134783 [Chlorella variabilis]	_	_	_
ORTHOMCL1638	301	171	57.69	37.28	0.510638	0.768424	0.782843	up	-0.782843	down	4.89662	no	OK	gi|307107422|gb|EFN55665.1|	hypothetical protein CHLNCDRAFT_133882 [Chlorella variabilis]	_	_	GO:0009987
ORTHOMCL1639	291	96	37.54	14.06	1	1	-0.000547329	down	0.000547329	up	4.40636	no	OK	gi|307105836|gb|EFN54084.1|	hypothetical protein CHLNCDRAFT_136205 [Chlorella variabilis]	_	_	GO:0071704;GO:0003824;GO:0044238
ORTHOMCL1640	530	112	37.49	6.81	0.585603	0.813547	-0.642555	down	0.642555	up	4.988	no	OK	gi|9628938|ref|NP_043957.1|	MC006L [Molluscum contagiosum virus subtype 1]	_	_	_
ORTHOMCL1641	259	54	18.71	5.86	0.580869	0.812253	-0.661338	down	0.661338	up	3.95002	no	OK	gi|255074227|ref|XP_002500788.1|	predicted protein [Micromonas sp. RCC299]	E3.5.1.4, amiE	K01426	GO:0003824;GO:0016884
ORTHOMCL1642	1687.99	73	285.98	16	0.019633	0.131338	-2.92978	down	2.92978	up	6.12439	no	OK	gi|384250158|gb|EIE23638.1|	hypothetical protein COCSUDRAFT_63166 [Coccomyxa subellipsoidea C-169]	POLE3	K02326	GO:0005622;GO:0046982;GO:0043565
ORTHOMCL1643	176	37	19.42	4.64	0.603138	0.822333	-0.648862	down	0.648862	up	3.39938	no	OK	gi|307108136|gb|EFN56377.1|	hypothetical protein CHLNCDRAFT_22490, partial [Chlorella variabilis]	_	_	GO:0009744;GO:0005524;GO:0009813;GO:0005739;GO:0019243;GO:0010224
ORTHOMCL1644	148	14	21.73	5.75	0.161318	0.455215	-1.79366	down	1.79366	up	2.82068	no	OK	gi|307111196|gb|EFN59431.1|	hypothetical protein CHLNCDRAFT_49986 [Chlorella variabilis]	_	_	_
ORTHOMCL1645	1163.98	233	59.78	13.26	0.53943	0.785218	-0.721022	down	0.721022	up	6.09186	no	OK	gi|307106272|gb|EFN54518.1|	hypothetical protein CHLNCDRAFT_135247 [Chlorella variabilis]	_	_	GO:0000145;GO:0006887
ORTHOMCL1646	3120.38	1647	218.26	137.8	0.561478	0.799037	0.677594	up	-0.677594	down	8.20707	no	OK	gi|260596401|ref|YP_003208972.1|	capsular polysaccharide phosphotransferase lcbA [Cronobacter turicensis z3032]	galE, GALE	K01784	_
ORTHOMCL1647	513	41	95.95	9.4	0.0964536	0.343353	-2.0426	down	2.0426	up	4.5465	no	OK	gi|307111676|gb|EFN59910.1|	hypothetical protein CHLNCDRAFT_132943 [Chlorella variabilis]	RRP43, EXOSC8, OIP2	K12586	GO:0006396;GO:0003723;GO:0000175;GO:0005829;GO:0051252;GO:0042991
ORTHOMCL1648	751	28	76.45	6.36	0.0138343	0.104169	-3.14029	down	3.14029	up	4.93792	no	OK	gi|307104903|gb|EFN53154.1|	hypothetical protein CHLNCDRAFT_136928 [Chlorella variabilis]	_	_	_
ORTHOMCL1649	1342	61	90.02	5.85	0.0227003	0.143851	-2.85754	down	2.85754	up	5.80286	no	OK	gi|307102529|gb|EFN50801.1|	hypothetical protein CHLNCDRAFT_37683 [Chlorella variabilis]	_	_	GO:0016021;GO:0003333;GO:0015171
ORTHOMCL1650	227.36	42.32	38.94	7.64	0.485458	0.751923	-0.832998	down	0.832998	up	3.69786	no	OK	gi|307106314|gb|EFN54560.1|	hypothetical protein CHLNCDRAFT_24587 [Chlorella variabilis]	MUTT, NUDT1, MTH1	K03574	GO:0016787
ORTHOMCL1651	97	179	10.01	20.61	0.0448511	0.218679	2.47869	up	-2.47869	down	4.53177	no	OK	gi|307103707|gb|EFN51965.1|	hypothetical protein CHLNCDRAFT_10545 [Chlorella variabilis]	_	_	_
ORTHOMCL1652	284	52	15.91	4.7	0.483847	0.750302	-0.848413	down	0.848413	up	4.01434	no	OK	_	_	_	_	_
ORTHOMCL1653	8004.59	2088.97	713.92	208.65	0.770912	0.910979	-0.338706	down	0.338706	up	9.02908	no	OK	gi|384252149|gb|EIE25626.1|	hypothetical protein COCSUDRAFT_83633 [Coccomyxa subellipsoidea C-169]	CCNA	K06627	GO:0007049
ORTHOMCL1654	603	97	49.91	9.63	0.3819	0.684126	-1.03579	down	1.03579	up	5.03427	no	OK	gi|302848635|ref|XP_002955849.1|	hypothetical protein VOLCADRAFT_76898 [Volvox carteri f. nagariensis]	E6.3.2.3, gshB	K01920	GO:0004363;GO:0005524;GO:0006750
ORTHOMCL1655	690	7512.01	61.44	495.32	0.000228666	0.00882633	5.04313	up	-5.04313	down	9.73879	yes	OK	gi|307109934|gb|EFN58171.1|	hypothetical protein CHLNCDRAFT_57033 [Chlorella variabilis]	_	_	GO:0006090;GO:0006468;GO:0005524;GO:0005975;GO:0004462;GO:0009069;GO:0046872;GO:0004674
ORTHOMCL1656	666	140	60.33	10.41	0.581397	0.812333	-0.650267	down	0.650267	up	5.31411	no	OK	gi|307107733|gb|EFN55975.1|	hypothetical protein CHLNCDRAFT_145319 [Chlorella variabilis]	USP36_42	K11855	GO:0016579;GO:0004221;GO:0006511
ORTHOMCL1657	992	283	100.52	32.22	0.859112	0.950439	-0.210088	down	0.210088	up	6.07507	no	OK	gi|307103817|gb|EFN52074.1|	hypothetical protein CHLNCDRAFT_9288 [Chlorella variabilis]	UBA5, UBE1DC1	K12164	GO:0016616;GO:0055114;GO:0000166;GO:0048037
ORTHOMCL1658	1108	225	78.51	11.73	0.550856	0.790947	-0.70029	down	0.70029	up	6.0286	no	OK	gi|307110268|gb|EFN58504.1|	hypothetical protein CHLNCDRAFT_140553 [Chlorella variabilis]	BIRC6, BRUCE	K10586	GO:0050794;GO:0044699;GO:0000151;GO:0043229;GO:0016567;GO:0034450;GO:0006511
ORTHOMCL1659	135	103	12.22	12.83	0.312764	0.627879	1.20677	up	-1.20677	down	4.01774	no	OK	gi|307104898|gb|EFN53149.1|	hypothetical protein CHLNCDRAFT_136921 [Chlorella variabilis]	rtcA, RTCD1	K01974	GO:0003824;GO:0006396;GO:0042254;GO:0005730
ORTHOMCL166	2818.81	1677.85	126.04	83.71	0.46698	0.736942	0.850838	up	-0.850838	down	8.16968	no	OK	gi|307107191|gb|EFN55434.1|	hypothetical protein CHLNCDRAFT_133720 [Chlorella variabilis]	CTR1	K14510	GO:0016772
ORTHOMCL1660	219	140	36.27	16.85	0.426569	0.71377	0.952664	up	-0.952664	down	4.54614	no	OK	_	_	_	_	_
ORTHOMCL1661	1045.99	161	84.44	13.08	0.353417	0.662303	-1.09979	down	1.09979	up	5.80698	no	OK	gi|307108520|gb|EFN56760.1|	hypothetical protein CHLNCDRAFT_144223 [Chlorella variabilis]	BRAP	K10632	GO:0008152;GO:0003824;GO:0008270
ORTHOMCL1662	1220	102	118.91	11.13	0.102075	0.356416	-1.97957	down	1.97957	up	5.80395	no	OK	gi|307106392|gb|EFN54638.1|	hypothetical protein CHLNCDRAFT_135184 [Chlorella variabilis]	_	_	GO:0005737;GO:0051539;GO:0009451;GO:0003824;GO:0006400;GO:0016740
ORTHOMCL1663	1053	145	39.95	7.33	0.288876	0.607782	-1.2603	down	1.2603	up	5.7678	no	OK	gi|307111001|gb|EFN59236.1|	hypothetical protein CHLNCDRAFT_138222 [Chlorella variabilis]	_	_	GO:0016787;GO:0006629
ORTHOMCL1664	4144	437	1058.07	142.35	0.16716	0.465375	-1.64568	down	1.64568	up	7.63951	no	OK	gi|307106938|gb|EFN55182.1|	hypothetical protein CHLNCDRAFT_52534 [Chlorella variabilis]	_	_	_
ORTHOMCL1665	971.19	279	80.45	35.35	0.865943	0.951281	-0.199758	down	0.199758	up	6.04899	no	OK	gi|307107109|gb|EFN55353.1|	hypothetical protein CHLNCDRAFT_134377 [Chlorella variabilis]	MAP3K12, MUK	K04423	GO:0006468;GO:0005524;GO:0009069;GO:0004674
ORTHOMCL1666	1082	128	85.17	11.34	0.214535	0.528282	-1.47922	down	1.47922	up	5.74631	no	OK	gi|307110155|gb|EFN58391.1|	hypothetical protein CHLNCDRAFT_19730, partial [Chlorella variabilis]	ALG6	K03848	GO:0016740;GO:0005789;GO:0016758
ORTHOMCL1667	134	288	10.93	21.96	0.0305448	0.171041	2.69978	up	-2.69978	down	5.19005	no	OK	gi|307104864|gb|EFN53116.1|	hypothetical protein CHLNCDRAFT_137467 [Chlorella variabilis]	phoD	K01113	_
ORTHOMCL1668	443	182	26.23	11.69	0.787692	0.921759	0.315756	up	-0.315756	down	5.17849	no	OK	gi|255088067|ref|XP_002505956.1|	hypothetical protein MICPUN_64060 [Micromonas sp. RCC299]	_	_	_
ORTHOMCL1669	499	88	36.02	14.21	0.449471	0.725793	-0.903154	down	0.903154	up	4.80608	no	OK	gi|307108768|gb|EFN57007.1|	hypothetical protein CHLNCDRAFT_143670 [Chlorella variabilis]	_	_	_
ORTHOMCL167	6282.4	6518.47	282.85	387.04	0.16477	0.461703	1.65251	up	-1.65251	down	9.88957	no	OK	gi|307111491|gb|EFN59725.1|	hypothetical protein CHLNCDRAFT_133304 [Chlorella variabilis]	_	_	GO:0006468;GO:0005524;GO:0009069;GO:0004674
ORTHOMCL1670	1311	225	66.73	8.38	0.423541	0.711828	-0.942924	down	0.942924	up	6.18385	no	OK	gi|307103328|gb|EFN51589.1|	hypothetical protein CHLNCDRAFT_55047 [Chlorella variabilis]	_	_	_
ORTHOMCL1671	614	124	75.31	17.08	0.548656	0.789434	-0.707974	down	0.707974	up	5.17499	no	OK	gi|307109424|gb|EFN57662.1|	hypothetical protein CHLNCDRAFT_142811 [Chlorella variabilis]	_	_	GO:0008270
ORTHOMCL1672	990	1463	86.26	85.27	0.0739128	0.292883	2.16237	up	-2.16237	down	7.6255	no	OK	gi|307105244|gb|EFN53494.1|	hypothetical protein CHLNCDRAFT_136806 [Chlorella variabilis]	_	_	_
ORTHOMCL1673	1096	214	58.5	12.47	0.5199	0.772516	-0.756859	down	0.756859	up	5.99173	no	OK	gi|307110881|gb|EFN59116.1|	hypothetical protein CHLNCDRAFT_137916 [Chlorella variabilis]	DNAJA2	K09503	GO:0005488;GO:0009987
ORTHOMCL1674	214	77	32.99	13.41	0.92385	0.978577	0.124475	up	-0.124475	down	4.026	no	OK	gi|302844859|ref|XP_002953969.1|	hypothetical protein VOLCADRAFT_94686 [Volvox carteri f. nagariensis]	E1.-.-.-	K00540	GO:0008152
ORTHOMCL1675	524.94	77	39.03	9.49	0.329878	0.642637	-1.16873	down	1.16873	up	4.79326	no	OK	gi|307107685|gb|EFN55927.1|	hypothetical protein CHLNCDRAFT_145197 [Chlorella variabilis]	topA	K03168	GO:0006265;GO:0097159;GO:1901363;GO:0003916;GO:0003677;GO:0016853
ORTHOMCL1676	1924	55	46.64	6.75	0.00627392	0.0663293	-3.5262	down	3.5262	up	6.25538	no	OK	gi|494466847|ref|WP_007256347.1|	flagellar motor protein [Oceanicola granulosus]	CENPE	K11498	GO:0015630;GO:0044430;GO:0000166;GO:0043234
ORTHOMCL1677	1385	524	203.44	87.8	0.867106	0.951813	0.197068	up	-0.197068	down	6.75913	no	OK	gi|307107585|gb|EFN55827.1|	hypothetical protein CHLNCDRAFT_57737 [Chlorella variabilis]	U2AF1	K12836	GO:0003723;GO:0048573;GO:0000166;GO:0008270;GO:0005634
ORTHOMCL1678	860	163	63.77	12.63	0.497841	0.759977	-0.799633	down	0.799633	up	5.62659	no	OK	gi|307105210|gb|EFN53460.1|	hypothetical protein CHLNCDRAFT_136724 [Chlorella variabilis]	_	_	GO:0005938;GO:0071944;GO:0005488;GO:0032065;GO:0005543
ORTHOMCL1679	80	144.01	13.84	15.09	0.0504148	0.233809	2.44184	up	-2.44184	down	4.22103	no	OK	gi|159466530|ref|XP_001691462.1|	predicted protein [Chlamydomonas reinhardtii]	UBE2Q	K10582	_
ORTHOMCL168	457.04	25	43.56	5.47	0.0397668	0.201785	-2.58687	down	2.58687	up	4.2917	no	OK	gi|307109256|gb|EFN57494.1|	hypothetical protein CHLNCDRAFT_143046 [Chlorella variabilis]	UBXN6, UBXD1	K14011	_
ORTHOMCL1680	6954.39	6444	484.74	481.5	0.208512	0.520193	1.48943	up	-1.48943	down	9.91419	no	OK	gi|307105242|gb|EFN53492.1|	hypothetical protein CHLNCDRAFT_58548 [Chlorella variabilis]	_	_	GO:0003700;GO:0045449;GO:0006355;GO:0005667;GO:0043565
ORTHOMCL1681	2251.14	127	100.02	13.06	0.0388051	0.19842	-2.54713	down	2.54713	up	6.58839	no	OK	gi|159470003|ref|XP_001693149.1|	histone methyltransferase [Chlamydomonas reinhardtii]	BRPF1	K11348	_
ORTHOMCL1682	879	124	39.49	8.69	0.301882	0.617421	-1.22533	down	1.22533	up	5.518	no	OK	gi|307103736|gb|EFN51994.1|	hypothetical protein CHLNCDRAFT_139515 [Chlorella variabilis]	_	_	GO:0005488
ORTHOMCL1683	212	320	30.93	21.45	0.0717014	0.28737	2.19138	up	-2.19138	down	5.42305	no	OK	gi|470445568|ref|XP_004339861.1|	thioredoxin domain containing protein [Acanthamoeba castellanii str. Neff]	PDIA6, TXNDC7	K09584	_
ORTHOMCL1684	1871	747	117.71	48.18	0.813963	0.934747	0.274685	up	-0.274685	down	7.23502	no	OK	gi|307109370|gb|EFN57608.1|	hypothetical protein CHLNCDRAFT_57166 [Chlorella variabilis]	_	_	GO:0006914
ORTHOMCL1685	1632.01	5333.55	140.16	458.55	0.00890411	0.0830704	3.30764	up	-3.30764	down	9.34045	no	OK	gi|307105098|gb|EFN53349.1|	hypothetical protein CHLNCDRAFT_58621 [Chlorella variabilis]	_	_	GO:0016021;GO:0055085
ORTHOMCL1686	296	51	28.9	8.39	0.436917	0.719258	-0.935989	down	0.935989	up	4.04381	no	OK	gi|307108122|gb|EFN56363.1|	hypothetical protein CHLNCDRAFT_144853 [Chlorella variabilis]	_	_	GO:0005525;GO:0000166
ORTHOMCL1687	742	173	24.16	16.14	0.670513	0.859291	-0.500979	down	0.500979	up	5.52936	no	OK	gi|307108743|gb|EFN56982.1|	hypothetical protein CHLNCDRAFT_143584 [Chlorella variabilis]	ABCC1	K05665	GO:0044464;GO:0005524;GO:0016021;GO:0055085;GO:0042626;GO:0006200
ORTHOMCL1688	1980	215	48.84	15.9	0.179203	0.480991	-1.60317	down	1.60317	up	6.58527	no	OK	gi|307106174|gb|EFN54421.1|	hypothetical protein CHLNCDRAFT_53255 [Chlorella variabilis]	_	_	_
ORTHOMCL1689	2827	216	247.86	20.62	0.0816397	0.311186	-2.11017	down	2.11017	up	6.98899	no	OK	gi|384249929|gb|EIE23409.1|	putative Notchless [Coccomyxa subellipsoidea C-169]	RSA4, NLE1	K14855	GO:0016310;GO:0016905;GO:0016459;GO:0016740;GO:0005634;GO:0009069
ORTHOMCL169	852	1652	56.43	119.65	0.0374778	0.194441	2.55413	up	-2.55413	down	7.7367	no	OK	gi|307106271|gb|EFN54517.1|	hypothetical protein CHLNCDRAFT_135242 [Chlorella variabilis]	_	_	GO:0008233;GO:0016787
ORTHOMCL1690	834	1370	160.73	303.19	0.0572685	0.250863	2.3149	up	-2.3149	down	7.5039	no	OK	_	_	_	_	_
ORTHOMCL1691	45	2052.96	6.68	237.48	2.50927e-06	0.000611715	7.09911	up	-7.09911	down	7.8335	yes	OK	_	_	_	_	_
ORTHOMCL1692	335.92	373	18.23	24.45	0.145272	0.428705	1.74895	up	-1.74895	down	5.73606	no	OK	gi|307106193|gb|EFN54440.1|	hypothetical protein CHLNCDRAFT_53284 [Chlorella variabilis]	_	_	_
ORTHOMCL1693	1634	50	145.24	7.27	0.00765054	0.0748631	-3.42773	down	3.42773	up	6.02836	no	OK	gi|307105946|gb|EFN54193.1|	expressed protein, partial [Chlorella variabilis]	_	_	_
ORTHOMCL1694	361	3433.01	62.89	646.85	0.000355654	0.011691	4.84731	up	-4.84731	down	8.61475	yes	OK	gi|307111564|gb|EFN59798.1|	hypothetical protein CHLNCDRAFT_133512 [Chlorella variabilis]	_	_	GO:0016020
ORTHOMCL1695	312	171	40.49	20.62	0.537493	0.784085	0.731124	up	-0.731124	down	4.9161	no	OK	gi|307103444|gb|EFN51704.1|	hypothetical protein CHLNCDRAFT_59799 [Chlorella variabilis]	GOT1	K14454	GO:0008152;GO:0008483;GO:0043167;GO:0044435;GO:0006807;GO:0009507
ORTHOMCL1697	1190.99	297	83.21	22.64	0.730465	0.893054	-0.404127	down	0.404127	up	6.25234	no	OK	gi|356558781|ref|XP_003547681.1|	PREDICTED: uncharacterized ATP-dependent helicase C29A10.10c-like [Glycine max]	SETX, ALS4	K10706	GO:0016020;GO:0030001;GO:0046873;GO:0009506;GO:0055085
ORTHOMCL1698	110	489	14.95	78.06	0.00395224	0.0487038	3.74714	up	-3.74714	down	5.85285	yes	OK	gi|307107825|gb|EFN56067.1|	hypothetical protein CHLNCDRAFT_145552 [Chlorella variabilis]	IFI30, GILT	K08059	_
ORTHOMCL17	3837.23	116	292.3	9.86	0.00699901	0.0715544	-3.44702	down	3.44702	up	7.2559	no	OK	gi|307108201|gb|EFN56442.1|	hypothetical protein CHLNCDRAFT_30873 [Chlorella variabilis]	DHFR-TS	K13998	GO:0006231;GO:0046656;GO:0006730;GO:0004799;GO:0004146;GO:0055114;GO:0006761;GO:0046654;GO:0006206;GO:0032259;GO:0006545
ORTHOMCL1700	180	1150.5	28.29	243.63	0.00126313	0.0245064	4.27208	up	-4.27208	down	7.0588	yes	OK	gi|326516606|dbj|BAJ92458.1|	predicted protein [Hordeum vulgare subsp. vulgare]	_	_	_
ORTHOMCL1701	97	714.66	30.76	260.44	0.000834642	0.0193027	4.47592	up	-4.47592	down	6.36217	yes	OK	gi|302833800|ref|XP_002948463.1|	acetyl-coa synthetase [Volvox carteri f. nagariensis]	ACSS, acs	K01895	GO:0019427;GO:0006096;GO:0010498;GO:0003987;GO:0006094;GO:0016208;GO:0007010;GO:0031348;GO:0005829;GO:0019643;GO:0009570
ORTHOMCL1702	49	128.1	11.02	33.56	0.0200671	0.133155	2.97503	up	-2.97503	down	3.97565	no	OK	gi|307108518|gb|EFN56758.1|	hypothetical protein CHLNCDRAFT_144220 [Chlorella variabilis]	_	_	_
ORTHOMCL1703	93	455	12.32	23.26	0.00297768	0.0414276	3.8845	up	-3.8845	down	5.73924	yes	OK	gi|307107568|gb|EFN55810.1|	hypothetical protein CHLNCDRAFT_57723 [Chlorella variabilis]	FASN	K00665	GO:0009058;GO:0031177;GO:0055114;GO:0000166;GO:0008270;GO:0016747;GO:0016491;GO:0016788
ORTHOMCL1704	568	162	35.04	12.7	0.860943	0.950513	-0.210382	down	0.210382	up	5.27074	no	OK	gi|307109261|gb|EFN57499.1|	hypothetical protein CHLNCDRAFT_143055 [Chlorella variabilis]	_	_	_
ORTHOMCL1705	451.38	772	41.55	79.17	0.0521305	0.239586	2.37387	up	-2.37387	down	6.66556	no	OK	gi|307110429|gb|EFN58665.1|	hypothetical protein CHLNCDRAFT_20078 [Chlorella variabilis]	HPD, hppD	K00457	GO:0003868;GO:0006570;GO:0055114;GO:1901576;GO:0044249;GO:0006558;GO:0044283;GO:0046872;GO:0044444
ORTHOMCL1706	175	2926	17.44	332.24	5.99032e-05	0.00360115	5.65983	up	-5.65983	down	8.363	yes	OK	gi|307106271|gb|EFN54517.1|	hypothetical protein CHLNCDRAFT_135242 [Chlorella variabilis]	_	_	GO:0008233
ORTHOMCL1707	724	287	47.21	21.76	0.821958	0.936138	0.2643	up	-0.2643	down	5.85931	no	OK	gi|307111236|gb|EFN59471.1|	expressed protein [Chlorella variabilis]	_	_	_
ORTHOMCL1708	311	728	27.21	116.25	0.0230527	0.144148	2.82489	up	-2.82489	down	6.51628	no	OK	gi|386685053|dbj|BAM14716.1|	endo-1, 4-beta-glucanase [Eisenia fetida]	E3.2.1.4	K01179	GO:0003824
ORTHOMCL1709	2810	606	237.69	53.67	0.599378	0.819885	-0.613713	down	0.613713	up	7.40404	no	OK	gi|307110626|gb|EFN58862.1|	hypothetical protein CHLNCDRAFT_140737 [Chlorella variabilis]	ndh	K03885	GO:0050660;GO:0006118;GO:0031304;GO:0003954;GO:0005777;GO:0055114;GO:0016491
ORTHOMCL171	551.89	23	26.68	4.16	0.0201113	0.133291	-2.97882	down	2.97882	up	4.51359	no	OK	gi|307105234|gb|EFN53484.1|	hypothetical protein CHLNCDRAFT_136777 [Chlorella variabilis]	_	_	GO:0003677;GO:0005524;GO:0004386;GO:0003676
ORTHOMCL1710	214	37	12.08	4.17	0.448083	0.72529	-0.930351	down	0.930351	up	3.57989	no	OK	gi|159477979|ref|XP_001697086.1|	hypothetical protein CHLREDRAFT_176336 [Chlamydomonas reinhardtii]	_	_	_
ORTHOMCL1711	1448	47	67	5.6	0.0091904	0.0844763	-3.34246	down	3.34246	up	5.86191	no	OK	gi|307106935|gb|EFN55179.1|	hypothetical protein CHLNCDRAFT_134324 [Chlorella variabilis]	_	_	GO:0006357;GO:0016592;GO:0001104
ORTHOMCL1712	523	154	49.74	16.36	0.892564	0.96465	-0.164391	down	0.164391	up	5.17306	no	OK	gi|307106939|gb|EFN55183.1|	hypothetical protein CHLNCDRAFT_23742 [Chlorella variabilis]	UBE3C	K10589	GO:0044424;GO:0016567;GO:0004842
ORTHOMCL1713	1959.85	36	58.8	8.45	0.00169024	0.0298025	-4.16266	down	4.16266	up	6.24071	yes	OK	gi|307105011|gb|EFN53262.1|	hypothetical protein CHLNCDRAFT_58651 [Chlorella variabilis]	_	_	GO:0003682;GO:0003677;GO:0000785
ORTHOMCL1714	17	167	5.57	22.79	0.000469199	0.0135608	4.86512	up	-4.86512	down	4.23518	yes	OK	gi|150376394|ref|YP_001312990.1|	outer membrane autotransporter [Sinorhizobium medicae WSM419]	_	_	GO:0009536
ORTHOMCL1715	652	109	77.11	19.24	0.407681	0.701186	-0.980369	down	0.980369	up	5.16495	no	OK	gi|307111909|gb|EFN60143.1|	hypothetical protein CHLNCDRAFT_133558 [Chlorella variabilis]	MAK11, PAK1IP1	K14830	_
ORTHOMCL1716	259	117	51.35	27.02	0.704562	0.881613	0.452358	up	-0.452358	down	4.4803	no	OK	gi|307105400|gb|EFN53649.1|	hypothetical protein CHLNCDRAFT_36320 [Chlorella variabilis]	_	_	_
ORTHOMCL1717	671	230	37.86	14.32	0.964764	0.993651	0.0546559	up	-0.0546559	down	5.63939	no	OK	gi|307106290|gb|EFN54536.1|	hypothetical protein CHLNCDRAFT_135293 [Chlorella variabilis]	_	_	GO:0006821;GO:0016021;GO:0055085;GO:0005247
ORTHOMCL1718	591	116	72.49	15.98	0.525282	0.775535	-0.749044	down	0.749044	up	5.10468	no	OK	gi|307108004|gb|EFN56245.1|	hypothetical protein CHLNCDRAFT_57656 [Chlorella variabilis]	_	_	GO:0031429;GO:0016787;GO:0042254;GO:0009982;GO:0030515;GO:0031120;GO:0046872
ORTHOMCL1719	403	86	35.67	8.41	0.596899	0.818693	-0.628272	down	0.628272	up	4.59899	no	OK	_	_	_	_	_
ORTHOMCL1720	3774.02	109	263.52	8.59	0.00616124	0.0661803	-3.51283	down	3.51283	up	7.22665	no	OK	gi|307107016|gb|EFN55260.1|	hypothetical protein CHLNCDRAFT_56162 [Chlorella variabilis]	CCT1, TCP1	K09493	GO:0005737;GO:0006457;GO:0005524;GO:0051082
ORTHOMCL1721	152	157	10.02	10.1	0.172564	0.474578	1.64363	up	-1.64363	down	4.50783	no	OK	gi|307107996|gb|EFN56237.1|	hypothetical protein CHLNCDRAFT_51907 [Chlorella variabilis]	_	_	GO:0006813;GO:0008076;GO:0005249
ORTHOMCL1722	941	75	64.36	9.81	0.0921957	0.333928	-2.04806	down	2.04806	up	5.41692	no	OK	gi|307107917|gb|EFN56158.1|	hypothetical protein CHLNCDRAFT_144840 [Chlorella variabilis]	_	_	GO:0016021;GO:0055085
ORTHOMCL1723	413	44	35.89	9.63	0.179085	0.480905	-1.62845	down	1.62845	up	4.32422	no	OK	gi|307110959|gb|EFN59194.1|	hypothetical protein CHLNCDRAFT_138112 [Chlorella variabilis]	infB, MTIF2	K02519	_
ORTHOMCL1724	460	62	30.02	8.84	0.279815	0.599454	-1.29022	down	1.29022	up	4.56747	no	OK	gi|307109758|gb|EFN57995.1|	hypothetical protein CHLNCDRAFT_142159 [Chlorella variabilis]	_	_	_
ORTHOMCL1725	1062	428	238.84	100.3	0.805697	0.931226	0.288171	up	-0.288171	down	6.42523	no	OK	gi|307103614|gb|EFN51873.1|	hypothetical protein CHLNCDRAFT_139785 [Chlorella variabilis]	_	_	_
ORTHOMCL1726	446	25	64.62	4.81	0.0421918	0.210846	-2.55175	down	2.55175	up	4.26175	no	OK	gi|307103091|gb|EFN51355.1|	hypothetical protein CHLNCDRAFT_28106 [Chlorella variabilis]	K06966	K06966	_
ORTHOMCL1727	395	64	44.41	10.33	0.393593	0.694362	-1.02492	down	1.02492	up	4.4292	no	OK	gi|307108553|gb|EFN56793.1|	hypothetical protein CHLNCDRAFT_144287 [Chlorella variabilis]	_	_	_
ORTHOMCL1728	74	118	9.36	7.52	0.0663868	0.272497	2.26676	up	-2.26676	down	3.96051	no	OK	_	_	_	_	_
ORTHOMCL1729	461	149	27.28	8.25	0.981184	0.997666	-0.0300648	down	0.0300648	up	5.05552	no	OK	gi|307109092|gb|EFN57331.1|	hypothetical protein CHLNCDRAFT_143982 [Chlorella variabilis]	MSH3	K08736	GO:1901363;GO:0097159;GO:0044238;GO:0006974;GO:0044260
ORTHOMCL173	764.16	21	70.32	4.32	0.00615023	0.0661803	-3.57796	down	3.57796	up	4.92433	no	OK	gi|384250611|gb|EIE24090.1|	kinase-like protein [Coccomyxa subellipsoidea C-169]	AURKX	K08850	GO:0016310;GO:0004672;GO:0006468;GO:0005524;GO:0000166;GO:0009069;GO:0004674
ORTHOMCL1730	145.75	39	19.68	7.93	0.809705	0.932544	-0.304185	down	0.304185	up	3.27079	no	OK	gi|307111777|gb|EFN60011.1|	hypothetical protein CHLNCDRAFT_48400 [Chlorella variabilis]	AGXT	K00830	GO:0030170;GO:0008152;GO:0003824
ORTHOMCL1731	705.06	182	39.82	10.07	0.764606	0.90788	-0.354106	down	0.354106	up	5.51786	no	OK	gi|159472004|ref|XP_001694146.1|	O-linked N-acetylglucosamine transferase [Chlamydomonas reinhardtii]	_	_	GO:0043687;GO:0005737;GO:0009736;GO:0005515;GO:0009938;GO:0006346;GO:0016740;GO:0000956;GO:0006396;GO:0000278;GO:0016262;GO:0045893;GO:0005829;GO:0009740;GO:0016246;GO:0005634;GO:2000377
ORTHOMCL1732	1565	107	61.09	4.63	0.0631892	0.264998	-2.26979	down	2.26979	up	6.10869	no	OK	gi|255079650|ref|XP_002503405.1|	hypothetical protein MICPUN_113349 [Micromonas sp. RCC299]	tolA	K03646	GO:0005737;GO:0005886;GO:0045111;GO:0005813
ORTHOMCL1733	291	79	37.29	11.38	0.820922	0.936138	-0.281328	down	0.281328	up	4.27438	no	OK	gi|384254009|gb|EIE27483.1|	hypothetical protein COCSUDRAFT_64252 [Coccomyxa subellipsoidea C-169]	_	_	_
ORTHOMCL1734	705	137	47.2	10.02	0.519043	0.772366	-0.763546	down	0.763546	up	5.35342	no	OK	gi|384253387|gb|EIE26862.1|	hypothetical protein COCSUDRAFT_39838 [Coccomyxa subellipsoidea C-169]	_	_	GO:0016310;GO:0004672;GO:0016301;GO:0006468;GO:0005524
ORTHOMCL1735	764	89	46.16	7.71	0.209434	0.521678	-1.50103	down	1.50103	up	5.23977	no	OK	gi|384253914|gb|EIE27388.1|	initiation factor 2, partial [Coccomyxa subellipsoidea C-169]	infB, MTIF2	K02519	GO:0003743;GO:1901363;GO:0097159;GO:0006184;GO:0003924;GO:0005525;GO:0005840;GO:0006446
ORTHOMCL1736	1420	1185.01	116.76	105.16	0.257237	0.574721	1.33813	up	-1.33813	down	7.5117	no	OK	gi|485618025|gb|EOD15118.1|	hypothetical protein EMIHUDRAFT_246059 [Emiliania huxleyi CCMP1516]	_	_	_
ORTHOMCL1737	384	76	37.78	8.34	0.53855	0.785108	-0.736729	down	0.736729	up	4.4884	no	OK	gi|307110793|gb|EFN59028.1|	hypothetical protein CHLNCDRAFT_137718 [Chlorella variabilis]	cysK	K01738	GO:0016740;GO:0004124;GO:0009333;GO:0006535
ORTHOMCL1738	274.93	22	98.42	9.66	0.103904	0.360735	-2.03835	down	2.03835	up	3.65467	no	OK	gi|307105472|gb|EFN53721.1|	hypothetical protein CHLNCDRAFT_58500 [Chlorella variabilis]	UTP18	K14553	GO:0007155
ORTHOMCL1739	170	25	40.62	6.82	0.347061	0.658535	-1.16221	down	1.16221	up	3.17706	no	OK	gi|307109451|gb|EFN57689.1|	hypothetical protein CHLNCDRAFT_142883 [Chlorella variabilis]	_	_	GO:0008270;GO:0046872
ORTHOMCL1740	370.04	71	51.22	11.26	0.512804	0.77003	-0.781216	down	0.781216	up	4.41868	no	OK	gi|307109650|gb|EFN57887.1|	hypothetical protein CHLNCDRAFT_141903 [Chlorella variabilis]	_	_	GO:0005622;GO:0008270
ORTHOMCL1742	186.2	118	28.87	21.84	0.43274	0.718601	0.941452	up	-0.941452	down	4.30247	no	OK	gi|307107674|gb|EFN55916.1|	hypothetical protein CHLNCDRAFT_52198 [Chlorella variabilis]	_	_	_
ORTHOMCL1743	359	53	34.14	5.73	0.338993	0.650838	-1.15869	down	1.15869	up	4.24994	no	OK	gi|307107674|gb|EFN55916.1|	hypothetical protein CHLNCDRAFT_52198 [Chlorella variabilis]	_	_	_
ORTHOMCL1744	19.54	11.16	2.67	1.68	0.595646	0.817846	0.726183	up	-0.726183	down	0.920846	no	OK	gi|307105004|gb|EFN53255.1|	hypothetical protein CHLNCDRAFT_137174 [Chlorella variabilis]	EI24	K10134	_
ORTHOMCL1745	206	121	17.18	11.6	0.485939	0.75246	0.830576	up	-0.830576	down	4.37855	no	OK	gi|307109725|gb|EFN57962.1|	hypothetical protein CHLNCDRAFT_142091 [Chlorella variabilis]	_	_	GO:0016020
ORTHOMCL1746	80	25	17.79	8.03	0.978727	0.997174	-0.0783288	down	0.0783288	up	2.50644	no	OK	_	_	_	_	_
ORTHOMCL1747	45	31	11.64	9.24	0.406949	0.700357	1.05547	up	-1.05547	down	2.31692	no	OK	_	_	_	_	_
ORTHOMCL1748	1447	411	56.16	49.78	0.854681	0.948574	-0.216429	down	0.216429	up	6.61669	no	OK	gi|307104459|gb|EFN52713.1|	hypothetical protein CHLNCDRAFT_54374 [Chlorella variabilis]	_	_	GO:0005488
ORTHOMCL1749	510.03	639	32.4	45.1	0.11009	0.37138	1.9239	up	-1.9239	down	6.47578	no	OK	gi|307103778|gb|EFN52035.1|	hypothetical protein CHLNCDRAFT_139223 [Chlorella variabilis]	_	_	GO:0016787;GO:0071704;GO:0044238
ORTHOMCL175	1340.82	246	198.37	26.14	0.471615	0.741063	-0.846891	down	0.846891	up	6.24988	no	OK	gi|307108954|gb|EFN57193.1|	hypothetical protein CHLNCDRAFT_57386 [Chlorella variabilis]	cysJ	K00380	GO:0044237;GO:0008152;GO:0003824;GO:0010181;GO:0005506;GO:0055114;GO:0043167;GO:0016491
ORTHOMCL1750	253	114	29.88	9.69	0.707193	0.883322	0.448688	up	-0.448688	down	4.44433	no	OK	gi|307110042|gb|EFN58279.1|	hypothetical protein CHLNCDRAFT_57102 [Chlorella variabilis]	_	_	_
ORTHOMCL1751	111	92	8.86	8.18	0.267613	0.586593	1.32558	up	-1.32558	down	3.8177	no	OK	gi|159481680|ref|XP_001698906.1|	argonaute-like protein [Chlamydomonas reinhardtii]	AGO1	K11596	_
ORTHOMCL1752	8773.1	1303.95	588.06	94.32	0.327707	0.640971	-1.15069	down	1.15069	up	8.85734	no	OK	gi|255070747|ref|XP_002507455.1|	choline transporter like family [Micromonas sp. RCC299]	_	_	_
ORTHOMCL1753	726.01	1669.08	38.93	63.65	0.0239855	0.146181	2.79967	up	-2.79967	down	7.71815	no	OK	gi|307106850|gb|EFN55095.1|	hypothetical protein CHLNCDRAFT_134996 [Chlorella variabilis]	EXOC4, SEC8L1	K06111	GO:0006810
ORTHOMCL1754	251	111	14.56	7.09	0.724384	0.890689	0.42169	up	-0.42169	down	4.41744	no	OK	gi|307110413|gb|EFN58649.1|	hypothetical protein CHLNCDRAFT_50474 [Chlorella variabilis]	_	_	_
ORTHOMCL1756	588	18	37.33	2.82	0.00880482	0.0825563	-3.42139	down	3.42139	up	4.5616	no	OK	gi|384248829|gb|EIE22312.1|	Phospholipase/Carboxylesterase family protein [Coccomyxa subellipsoidea C-169]	_	_	_
ORTHOMCL1757	1048.01	57	51.28	7.66	0.036529	0.191598	-2.59855	down	2.59855	up	5.48091	no	OK	gi|384247704|gb|EIE21190.1|	hypothetical protein COCSUDRAFT_67117 [Coccomyxa subellipsoidea C-169]	_	_	_
ORTHOMCL1758	428	91	43.42	10.29	0.596178	0.818104	-0.633609	down	0.633609	up	4.68359	no	OK	gi|307105543|gb|EFN53792.1|	expressed protein [Chlorella variabilis]	_	_	_
ORTHOMCL1759	185	113	19.23	13.11	0.458438	0.730797	0.886817	up	-0.886817	down	4.25909	no	OK	gi|302783961|ref|XP_002973753.1|	hypothetical protein SELMODRAFT_173572 [Selaginella moellendorffii]	E1.3.1.42	K05894	GO:0004672;GO:0008152;GO:0032553;GO:0043168
ORTHOMCL176	8902.01	799	247.72	51.61	0.117054	0.383491	-1.87833	down	1.87833	up	8.68922	no	OK	gi|307110127|gb|EFN58364.1|	hypothetical protein CHLNCDRAFT_34523 [Chlorella variabilis]	MYO5	K10357	GO:0003774;GO:0016459;GO:0005524
ORTHOMCL1761	410	79	46.59	9.95	0.515348	0.77092	-0.775393	down	0.775393	up	4.56852	no	OK	gi|384245631|gb|EIE19124.1|	hypothetical protein COCSUDRAFT_67978 [Coccomyxa subellipsoidea C-169]	PSME4	K06699	_
ORTHOMCL1763	480	390	76.65	54.06	0.272432	0.591067	1.29913	up	-1.29913	down	5.91777	no	OK	gi|307105126|gb|EFN53377.1|	hypothetical protein CHLNCDRAFT_137146 [Chlorella variabilis]	_	_	GO:0046872
ORTHOMCL1764	158	1460	26.61	174.93	0.000397943	0.0125352	4.80403	up	-4.80403	down	7.38152	yes	OK	gi|307107794|gb|EFN56036.1|	hypothetical protein CHLNCDRAFT_145475 [Chlorella variabilis]	_	_	_
ORTHOMCL1765	1143	51	48.97	14.29	0.0221204	0.141359	-2.88379	down	2.88379	up	5.56895	no	OK	gi|307104487|gb|EFN52740.1|	hypothetical protein CHLNCDRAFT_138309 [Chlorella variabilis]	TSR4	K14801	GO:0005737
ORTHOMCL1766	6588.93	37121	210.48	2303.15	0.00176596	0.0305293	4.09339	up	-4.09339	down	12.0831	yes	OK	gi|320089463|dbj|BAJ65324.1|	cellulose synthase [Molgula tectiformis]	bcsA	K00694	GO:0044237;GO:0071704;GO:0044238;GO:0016757
ORTHOMCL1767	571	718	78.86	98.6	0.109084	0.370174	1.92916	up	-1.92916	down	6.64312	no	OK	gi|307109583|gb|EFN57821.1|	hypothetical protein CHLNCDRAFT_51134 [Chlorella variabilis]	_	_	_
ORTHOMCL1768	257.02	294	18.59	23.66	0.135941	0.413802	1.79191	up	-1.79191	down	5.38181	no	OK	gi|307106623|gb|EFN54868.1|	hypothetical protein CHLNCDRAFT_58100 [Chlorella variabilis]	_	_	_
ORTHOMCL1769	766	81	111.27	11.94	0.174328	0.476575	-1.64049	down	1.64049	up	5.20883	no	OK	gi|384249760|gb|EIE23241.1|	ferredoxin reductase-like protein [Coccomyxa subellipsoidea C-169]	E1.6.2.2	K00326	GO:0071944;GO:0016023;GO:0055114;GO:0016491
ORTHOMCL177	469	21	20.08	4.29	0.0240346	0.146321	-2.87442	down	2.87442	up	4.29217	no	OK	gi|307111136|gb|EFN59371.1|	hypothetical protein CHLNCDRAFT_137841 [Chlorella variabilis]	_	_	GO:0008026;GO:0005524;GO:0003676
ORTHOMCL1770	288	1288	80.91	113.28	0.00365303	0.0464115	3.75861	up	-3.75861	down	7.25275	yes	OK	gi|342184743|emb|CCC94225.1|	unnamed protein product [Trypanosoma congolense IL3000]	_	_	_
ORTHOMCL1771	258	87	24.19	9.13	0.986871	1	0.0310363	up	-0.0310363	down	4.24841	no	OK	gi|307108231|gb|EFN56472.1|	hypothetical protein CHLNCDRAFT_145146 [Chlorella variabilis]	_	_	_
ORTHOMCL1772	883	203	49.67	12.27	0.659285	0.856087	-0.521302	down	0.521302	up	5.77184	no	OK	gi|307102512|gb|EFN50785.1|	hypothetical protein CHLNCDRAFT_33357 [Chlorella variabilis]	_	_	GO:0008236;GO:0006508
ORTHOMCL1773	283	55	36.07	8.14	0.524635	0.775172	-0.762598	down	0.762598	up	4.03986	no	OK	gi|219130905|ref|XP_002185593.1|	predicted protein [Phaeodactylum tricornutum CCAP 1055/1]	ABCB1	K05658	GO:0000166;GO:0003676
ORTHOMCL1775	29.31	41.78	4.07	6.53	0.0942384	0.338305	2.11937	up	-2.11937	down	2.47206	no	OK	gi|307111316|gb|EFN59551.1|	hypothetical protein CHLNCDRAFT_19034, partial [Chlorella variabilis]	_	_	GO:0016887;GO:0005524;GO:0006200
ORTHOMCL1778	284.03	569.97	26.2	56.01	0.0350665	0.186722	2.60284	up	-2.60284	down	6.19209	no	OK	gi|307106404|gb|EFN54650.1|	expressed protein [Chlorella variabilis]	_	_	_
ORTHOMCL1779	397	390.06	76.82	55.47	0.188136	0.491557	1.57279	up	-1.57279	down	5.84325	no	OK	gi|471187294|ref|XP_004183424.1|	formin 2,3 and collagen domain containing protein, putative [Entamoeba invadens IP1]	TCERG1, CA150	K12824	_
ORTHOMCL178	2542.04	2101	200.67	193.42	0.261825	0.579145	1.32435	up	-1.32435	down	8.34221	no	OK	gi|307109580|gb|EFN57818.1|	hypothetical protein CHLNCDRAFT_21084 [Chlorella variabilis]	SMAP	K12486	GO:0008060;GO:0008270;GO:0032312
ORTHOMCL1780	1217.2	5925.89	130.23	743.69	0.00276994	0.0400662	3.88268	up	-3.88268	down	9.44813	yes	OK	gi|307102921|gb|EFN51187.1|	hypothetical protein CHLNCDRAFT_141346 [Chlorella variabilis]	yneE	K08994	_
ORTHOMCL1781	692	32	48.86	5.36	0.0246251	0.148625	-2.83046	down	2.83046	up	4.85466	no	OK	gi|307111809|gb|EFN60043.1|	hypothetical protein CHLNCDRAFT_133271 [Chlorella variabilis]	_	_	_
ORTHOMCL1782	114	43	18.7	8.66	0.87574	0.956237	0.192146	up	-0.192146	down	3.1517	no	OK	gi|307107011|gb|EFN55255.1|	hypothetical protein CHLNCDRAFT_134589 [Chlorella variabilis]	_	_	_
ORTHOMCL1783	821	90	73.06	8.57	0.185245	0.489565	-1.58869	down	1.58869	up	5.32117	no	OK	gi|307110109|gb|EFN58346.1|	hypothetical protein CHLNCDRAFT_142405 [Chlorella variabilis]	MORF4L1, MRG15, EAF3	K11339	_
ORTHOMCL1784	179.05	150.94	28.37	31.36	0.261678	0.579145	1.35211	up	-1.35211	down	4.52926	no	OK	_	_	_	_	_
ORTHOMCL1785	30	110	5.03	9.19	0.00866417	0.0817845	3.45749	up	-3.45749	down	3.70469	no	OK	gi|307111254|gb|EFN59489.1|	hypothetical protein CHLNCDRAFT_138107 [Chlorella variabilis]	_	_	_
ORTHOMCL1786	4886	536	442.73	54.21	0.181582	0.484132	-1.58876	down	1.58876	up	7.89098	no	OK	gi|307109708|gb|EFN57945.1|	hypothetical protein CHLNCDRAFT_10568, partial [Chlorella variabilis]	CCNB	K05868	GO:0019901;GO:0051726;GO:0005634;GO:0051301;GO:0000079
ORTHOMCL1787	57	105	10.24	15.08	0.0469742	0.224157	2.47294	up	-2.47294	down	3.75531	no	OK	gi|307106740|gb|EFN54985.1|	hypothetical protein CHLNCDRAFT_134781 [Chlorella variabilis]	_	_	_
ORTHOMCL1788	182	41	30.65	7.82	0.656307	0.856087	-0.549496	down	0.549496	up	3.48597	no	OK	gi|384249678|gb|EIE23159.1|	CGI-32 protein [Coccomyxa subellipsoidea C-169]	cutC	K06201	_
ORTHOMCL1789	572.66	2390.39	64.41	131.8	0.0044377	0.0533266	3.6589	up	-3.6589	down	8.15271	no	OK	gi|307102549|gb|EFN50820.1|	hypothetical protein CHLNCDRAFT_59405 [Chlorella variabilis]	_	_	GO:0005488
ORTHOMCL179	2645.97	5432.14	152.03	150.49	0.0320702	0.17509	2.63686	up	-2.63686	down	9.44309	no	OK	gi|307109928|gb|EFN58165.1|	expressed protein [Chlorella variabilis]	E1.14.17.3	K00504	GO:0008152;GO:0016715
ORTHOMCL1790	6680	2012	240.24	81.78	0.909868	0.971756	-0.131845	down	0.131845	up	8.863	no	OK	gi|168016904|ref|XP_001760988.1|	ATP-binding cassette transporter, subfamily A, member 4, group ATH protein PpABCA4 [Physcomitrella patens subsp. patens]	_	_	GO:0016887;GO:0005524;GO:0006200
ORTHOMCL1791	175	47	20.41	6.15	0.809649	0.932544	-0.29655	down	0.29655	up	3.535	no	OK	gi|307109728|gb|EFN57965.1|	hypothetical protein CHLNCDRAFT_142095 [Chlorella variabilis]	_	_	_
ORTHOMCL1793	607	608	54.62	60.94	0.178653	0.480851	1.60114	up	-1.60114	down	6.47791	no	OK	gi|307103906|gb|EFN52163.1|	hypothetical protein CHLNCDRAFT_27161 [Chlorella variabilis]	E2.3.1.9, atoB	K00626	GO:0008152;GO:0016747
ORTHOMCL1794	306	75	44.45	12.33	0.722972	0.889946	-0.428591	down	0.428591	up	4.28307	no	OK	gi|307105334|gb|EFN53584.1|	hypothetical protein CHLNCDRAFT_58544 [Chlorella variabilis]	_	_	_
ORTHOMCL1795	1001	100	75.42	6.02	0.153073	0.441276	-1.72276	down	1.72276	up	5.57444	no	OK	gi|307109997|gb|EFN58234.1|	hypothetical protein CHLNCDRAFT_50640 [Chlorella variabilis]	_	_	_
ORTHOMCL1796	12	9683.49	2.95	842.9	3.89368e-10	2.18319e-06	11.2112	up	-11.2112	down	10.0626	yes	OK	gi|307111840|gb|EFN60074.1|	hypothetical protein CHLNCDRAFT_133367 [Chlorella variabilis]	_	_	_
ORTHOMCL1797	8199.09	7498	580.56	590.46	0.214142	0.528011	1.47038	up	-1.47038	down	10.1378	no	OK	gi|307103190|gb|EFN51452.1|	hypothetical protein CHLNCDRAFT_59809 [Chlorella variabilis]	groEL, HSPD1	K04077	GO:0009941;GO:0022626;GO:0048046;GO:0005524;GO:0051085;GO:0005730;GO:0005739;GO:0005886;GO:0009409;GO:0009627;GO:0008219;GO:0010319;GO:0042026;GO:0009570
ORTHOMCL1798	385	63	39.37	7.8	0.399641	0.696047	-1.01064	down	1.01064	up	4.39697	no	OK	gi|307105323|gb|EFN53573.1|	hypothetical protein CHLNCDRAFT_136751 [Chlorella variabilis]	_	_	GO:0046486;GO:0004806;GO:0016042
ORTHOMCL1799	321	115	25.94	10.54	0.923232	0.978577	0.118292	up	-0.118292	down	4.60803	no	OK	gi|307102956|gb|EFN51221.1|	hypothetical protein CHLNCDRAFT_59282 [Chlorella variabilis]	CDH1	K03364	_
ORTHOMCL180	199	254	26.96	33.33	0.107778	0.368033	1.94941	up	-1.94941	down	5.13569	no	OK	gi|307107025|gb|EFN55269.1|	hypothetical protein CHLNCDRAFT_48220 [Chlorella variabilis]	E1.11.1.11	K00434	GO:0009536;GO:0016491
ORTHOMCL1800	973.73	819	79.12	29.47	0.253983	0.572303	1.34897	up	-1.34897	down	6.97527	no	OK	gi|384247373|gb|EIE20860.1|	beta and beta-prime subunits of DNA dependent RNA-polymerase [Coccomyxa subellipsoidea C-169]	RPA1, POLR1A	K02999	GO:0005488;GO:0003899;GO:0003677;GO:0005730;GO:0008270;GO:0006144;GO:0006206;GO:0016779;GO:0006351
ORTHOMCL1801	51.85	14.55	9.49	3.02	0.899723	0.96764	-0.192693	down	0.192693	up	1.83425	no	OK	gi|471186309|ref|XP_004182974.1|	protein serine/threonine kinase, putative [Entamoeba invadens IP1]	_	_	_
ORTHOMCL1802	1285	77	43.11	5.19	0.0462462	0.222196	-2.4595	down	2.4595	up	5.79441	no	OK	gi|198432849|ref|XP_002123946.1|	PREDICTED: rab3 GTPase-activating protein catalytic subunit-like [Ciona intestinalis]	_	_	GO:0044424
ORTHOMCL1803	138.7	79	7.5	10.69	0.520247	0.772517	0.782572	up	-0.782572	down	3.77878	no	OK	gi|307103625|gb|EFN51883.1|	hypothetical protein CHLNCDRAFT_54730 [Chlorella variabilis]	_	_	GO:0004871;GO:0007165;GO:0006355
ORTHOMCL1805	237	212	23.19	22.28	0.228961	0.544416	1.4371	up	-1.4371	down	4.99703	no	OK	gi|307105196|gb|EFN53446.1|	hypothetical protein CHLNCDRAFT_136697 [Chlorella variabilis]	GSK3B	K03083	_
ORTHOMCL1806	164	11	16.48	3.04	0.0791224	0.305747	-2.28588	down	2.28588	up	2.87601	no	OK	gi|307102325|gb|EFN50631.1|	hypothetical protein CHLNCDRAFT_59475 [Chlorella variabilis]	_	_	_
ORTHOMCL1807	367	89	21.98	9.42	0.709505	0.883659	-0.444005	down	0.444005	up	4.53847	no	OK	_	_	_	_	_
ORTHOMCL1808	157	368	25.68	25.74	0.023743	0.145494	2.82534	up	-2.82534	down	5.52897	no	OK	gi|307107304|gb|EFN55547.1|	hypothetical protein CHLNCDRAFT_18021, partial [Chlorella variabilis]	_	_	GO:0000303;GO:0005737;GO:0006914;GO:0006499;GO:0009737;GO:0009743;GO:0009733;GO:0009873;GO:0010286;GO:0010200;GO:0008270;GO:0009651
ORTHOMCL1809	136	161	17.1	15.5	0.129665	0.403778	1.83995	up	-1.83995	down	4.49808	no	OK	gi|307108251|gb|EFN56491.1|	hypothetical protein CHLNCDRAFT_57462 [Chlorella variabilis]	_	_	GO:0003824
ORTHOMCL181	9098.9	6373.02	747.48	452.62	0.354853	0.663093	1.0856	up	-1.0856	down	10.0157	no	OK	gi|302836143|ref|XP_002949632.1|	succinate dehydrogenase subunit A, mitochondrial [Volvox carteri f. nagariensis]	SDHA, SDH1	K00234	GO:0006769;GO:0050660;GO:0006118;GO:0006522;GO:0050897;GO:0005524;GO:0006121;GO:0055114;GO:0006099;GO:0005749;GO:0005739;GO:0009435;GO:0009507;GO:0015036;GO:0008734;GO:0006531;GO:0046497;GO:0005618;GO:0008177
ORTHOMCL1810	1418	516	118.49	48.47	0.905352	0.970674	0.140915	up	-0.140915	down	6.76343	no	OK	gi|307105786|gb|EFN54034.1|	hypothetical protein CHLNCDRAFT_136094 [Chlorella variabilis]	_	_	_
ORTHOMCL1811	434	71	36.98	8.17	0.396221	0.69447	-1.01117	down	1.01117	up	4.56908	no	OK	gi|384251662|gb|EIE25139.1|	hypothetical protein COCSUDRAFT_65112 [Coccomyxa subellipsoidea C-169]	_	_	_
ORTHOMCL1812	989	328	39.1	22.82	0.996525	1	0.00708741	up	-0.00708741	down	6.17512	no	OK	gi|302831536|ref|XP_002947333.1|	hypothetical protein VOLCADRAFT_87610 [Volvox carteri f. nagariensis]	PAN2	K12571	GO:0016787;GO:0044237;GO:0005622;GO:0043170;GO:0044238;GO:0003676;GO:0004518;GO:0004527
ORTHOMCL1813	756	105	69.67	10.79	0.293487	0.610806	-1.24765	down	1.24765	up	5.29439	no	OK	gi|307108426|gb|EFN56666.1|	hypothetical protein CHLNCDRAFT_22004 [Chlorella variabilis]	E1.2.4.4A, bkdA1	K00166	GO:0008152;GO:0016624;GO:0005739
ORTHOMCL1815	502	177	27.47	11.37	0.937134	0.98306	0.0953577	up	-0.0953577	down	5.24149	no	OK	gi|255085852|ref|XP_002505357.1|	ubiquitin-protein ligase [Micromonas sp. RCC299]	_	_	_
ORTHOMCL1816	549	283	67.75	39.11	0.584476	0.813102	0.643005	up	-0.643005	down	5.67816	no	OK	gi|307110359|gb|EFN58595.1|	hypothetical protein CHLNCDRAFT_29893 [Chlorella variabilis]	CLYBL	K11390	GO:0006725;GO:0008815;GO:0009346;GO:0019643;GO:0046872
ORTHOMCL1817	234	156	21.69	16.27	0.39352	0.694362	1.01323	up	-1.01323	down	4.6821	no	OK	gi|297830594|ref|XP_002883179.1|	hypothetical protein ARALYDRAFT_318695 [Arabidopsis lyrata subsp. lyrata]	CTSL	K01365	_
ORTHOMCL1818	66	7	17.26	2.86	0.245209	0.56309	-1.62052	down	1.62052	up	1.7158	no	OK	_	_	_	_	_
ORTHOMCL1819	436	355	36.84	33.08	0.272213	0.59101	1.30212	up	-1.30212	down	5.78098	no	OK	_	_	_	_	_
ORTHOMCL182	407	201	15.27	10.32	0.622824	0.835249	0.58109	up	-0.58109	down	5.20862	no	OK	gi|307102611|gb|EFN50881.1|	hypothetical protein CHLNCDRAFT_141680 [Chlorella variabilis]	_	_	_
ORTHOMCL1820	542	248	59.09	28.29	0.687255	0.869262	0.471133	up	-0.471133	down	5.55757	no	OK	gi|307111400|gb|EFN59634.1|	hypothetical protein CHLNCDRAFT_55930 [Chlorella variabilis]	ldhA	K03778	GO:0016616;GO:0055114;GO:0051287
ORTHOMCL1822	820	297	53.45	22.7	0.910057	0.971756	0.134145	up	-0.134145	down	5.96964	no	OK	gi|159491100|ref|XP_001703511.1|	Ring3 protein [Chlamydomonas Ring3 protein [Chlamydomonas reinhardtii]	_	_	_
ORTHOMCL1823	723.75	249	55.84	19.75	0.962755	0.992676	0.0594906	up	-0.0594906	down	5.75153	no	OK	gi|384254247|gb|EIE27721.1|	Scramblase-domain-containing protein [Coccomyxa subellipsoidea C-169]	_	_	_
ORTHOMCL1824	2557.81	322	99.02	21.39	0.240699	0.557916	-1.39018	down	1.39018	up	7.00995	no	OK	gi|307108844|gb|EFN57083.1|	expressed protein [Chlorella variabilis]	EP400	K11320	GO:0005488
ORTHOMCL1825	677	360	39.57	23.32	0.558872	0.797866	0.687902	up	-0.687902	down	6.00824	no	OK	gi|307109307|gb|EFN57545.1|	hypothetical protein CHLNCDRAFT_143175 [Chlorella variabilis]	_	_	GO:0005515
ORTHOMCL1826	4841.97	2402	301	173.12	0.613842	0.830012	0.58796	up	-0.58796	down	8.78673	no	OK	gi|384251090|gb|EIE24568.1|	acyl-CoA oxidase [Coccomyxa subellipsoidea C-169]	E1.3.3.6, ACOX1, ACOX3	K00232	GO:0050660;GO:0006118;GO:0003995;GO:0005777;GO:0006635;GO:0003997;GO:0006637
ORTHOMCL1827	95	17	15.73	5.02	0.490559	0.753483	-0.878235	down	0.878235	up	2.43443	no	OK	gi|301761804|ref|XP_002916325.1|	PREDICTED: BTB/POZ domain-containing protein KCTD21-like [Ailuropoda melanoleuca]	_	_	_
ORTHOMCL1828	210	243	23.34	20.19	0.133318	0.409373	1.80809	up	-1.80809	down	5.10224	no	OK	gi|307111265|gb|EFN59500.1|	expressed protein [Chlorella variabilis]	_	_	GO:0097159;GO:1901363;GO:0043167;GO:0003676;GO:0046872
ORTHOMCL1829	421	51	77.02	10.6	0.230973	0.546902	-1.44367	down	1.44367	up	4.39813	no	OK	gi|307109429|gb|EFN57667.1|	hypothetical protein CHLNCDRAFT_20807 [Chlorella variabilis]	_	_	GO:0016020
ORTHOMCL183	1337	242	47.82	23.74	0.462305	0.733903	-0.866222	down	0.866222	up	6.23873	no	OK	gi|307110373|gb|EFN58609.1|	hypothetical protein CHLNCDRAFT_50422 [Chlorella variabilis]	SHPRH	K15710	GO:0003677;GO:0005524;GO:0008270
ORTHOMCL1830	1164	119.23	91.44	10.5	0.159706	0.452715	-1.68966	down	1.68966	up	5.79929	no	OK	gi|159477277|ref|XP_001696737.1|	hypothetical protein CHLREDRAFT_119383 [Chlamydomonas reinhardtii]	CTSA	K13289	GO:0006508;GO:0004185
ORTHOMCL1831	650	274.01	60.95	29.98	0.763153	0.907831	0.35292	up	-0.35292	down	5.75258	no	OK	gi|307104342|gb|EFN52596.1|	hypothetical protein CHLNCDRAFT_138627 [Chlorella variabilis]	_	_	GO:0008270
ORTHOMCL1832	1375	77	107.25	14.25	0.038974	0.19864	-2.55714	down	2.55714	up	5.87735	no	OK	gi|307110154|gb|EFN58390.1|	hypothetical protein CHLNCDRAFT_10114, partial [Chlorella variabilis]	POLA2	K02321	GO:0003824
ORTHOMCL1833	1861.75	322	134.92	28.23	0.42771	0.714592	-0.932091	down	0.932091	up	6.69333	no	OK	gi|307108856|gb|EFN57095.1|	hypothetical protein CHLNCDRAFT_21535, partial [Chlorella variabilis]	_	_	GO:0016020;GO:0008270;GO:0005739
ORTHOMCL1834	874	48	58.55	7.12	0.0375502	0.194588	-2.58406	down	2.58406	up	5.22203	no	OK	gi|307104118|gb|EFN52373.1|	hypothetical protein CHLNCDRAFT_138805 [Chlorella variabilis]	_	_	_
ORTHOMCL1835	133.79	32	19.78	9.2	0.713625	0.88485	-0.465184	down	0.465184	up	3.07964	no	OK	gi|307102959|gb|EFN51224.1|	hypothetical protein CHLNCDRAFT_141220 [Chlorella variabilis]	_	_	_
ORTHOMCL1836	846	184	76.47	18.57	0.610934	0.827817	-0.601256	down	0.601256	up	5.67802	no	OK	gi|307106586|gb|EFN54831.1|	hypothetical protein CHLNCDRAFT_134850 [Chlorella variabilis]	E3.1.3.16	K01090	GO:0004721;GO:0006470;GO:0005634
ORTHOMCL1837	169	88	30.92	18.37	0.584608	0.813102	0.656744	up	-0.656744	down	3.98388	no	OK	gi|307111236|gb|EFN59471.1|	expressed protein [Chlorella variabilis]	_	_	_
ORTHOMCL1839	675	111	102.5	19.96	0.398573	0.695548	-1.00415	down	1.00415	up	5.20699	no	OK	_	_	_	_	_
ORTHOMCL184	936	130.09	52.43	14.3	0.294144	0.611065	-1.24784	down	1.24784	up	5.60182	no	OK	gi|229609713|gb|ACQ83472.1|	CBL-interacting protein kinase 01 [Chlorella variabilis]	_	_	GO:0005737;GO:0009628;GO:0006813;GO:0007165;GO:0006468;GO:0005524;GO:0006950;GO:0097305;GO:0042221;GO:0009069;GO:0004674;GO:0031667;GO:0009725
ORTHOMCL1840	1134	715	116.67	138.61	0.426111	0.713712	0.933731	up	-0.933731	down	6.90931	no	OK	_	_	_	_	_
ORTHOMCL1841	171	145	18.85	18.53	0.256688	0.574127	1.35949	up	-1.35949	down	4.46835	no	OK	gi|307108753|gb|EFN56992.1|	hypothetical protein CHLNCDRAFT_143620 [Chlorella variabilis]	_	_	_
ORTHOMCL1842	272	34	28.57	7.41	0.253381	0.571713	-1.39737	down	1.39737	up	3.78379	no	OK	gi|307111942|gb|EFN60176.1|	hypothetical protein CHLNCDRAFT_133681 [Chlorella variabilis]	_	_	_
ORTHOMCL1843	48	100	8.4	9.98	0.0355641	0.188476	2.64879	up	-2.64879	down	3.65727	no	OK	gi|307108587|gb|EFN56827.1|	hypothetical protein CHLNCDRAFT_144380 [Chlorella variabilis]	_	_	_
ORTHOMCL1844	577	194	79.03	32.14	0.98229	0.997953	0.0268328	up	-0.0268328	down	5.40759	no	OK	gi|307103916|gb|EFN52173.1|	hypothetical protein CHLNCDRAFT_59016 [Chlorella variabilis]	_	_	_
ORTHOMCL1845	1137.74	794	117.06	70.46	0.35797	0.664463	1.07982	up	-1.07982	down	7.01189	no	OK	gi|307111185|gb|EFN59420.1|	hypothetical protein CHLNCDRAFT_49975 [Chlorella variabilis]	BCP1, BCCIP	K15262	_
ORTHOMCL1846	173	110	18.41	9.1	0.428627	0.715697	0.944591	up	-0.944591	down	4.19965	no	OK	gi|307107154|gb|EFN55398.1|	hypothetical protein CHLNCDRAFT_134503 [Chlorella variabilis]	_	_	_
ORTHOMCL1847	426	83	40.9	8.8	0.52447	0.775172	-0.759423	down	0.759423	up	4.62945	no	OK	gi|307107123|gb|EFN55367.1|	hypothetical protein CHLNCDRAFT_52572 [Chlorella variabilis]	_	_	_
ORTHOMCL1848	821	37	155.14	7.95	0.0229466	0.144148	-2.86825	down	2.86825	up	5.09544	no	OK	gi|307104028|gb|EFN52284.1|	hypothetical protein CHLNCDRAFT_36861 [Chlorella variabilis]	YEATS4, GAS41, YAF9	K11341	GO:0009536;GO:0006355;GO:0005739;GO:0005634
ORTHOMCL1849	290.04	34	37.14	7.96	0.224556	0.540322	-1.4897	down	1.4897	up	3.85152	no	OK	gi|307109944|gb|EFN58181.1|	hypothetical protein CHLNCDRAFT_142014 [Chlorella variabilis]	_	_	_
ORTHOMCL185	2505	2223.15	159.35	141.85	0.227794	0.543634	1.42693	up	-1.42693	down	8.39509	no	OK	gi|307108021|gb|EFN56262.1|	hypothetical protein CHLNCDRAFT_57674 [Chlorella variabilis]	TC.MATE, SLC47A, norM, mdtK, dinF	K03327	GO:0016020;GO:0015297;GO:0006855;GO:0015238;GO:0055085;GO:0022857
ORTHOMCL1850	3281.1	390	238.78	25.99	0.214313	0.528034	-1.47293	down	1.47293	up	7.34649	no	OK	gi|307106401|gb|EFN54647.1|	hypothetical protein CHLNCDRAFT_58151 [Chlorella variabilis]	_	_	GO:0008375;GO:0016020;GO:0003677;GO:0005634
ORTHOMCL1851	786	184	44.9	11.39	0.674839	0.86133	-0.495176	down	0.495176	up	5.6148	no	OK	gi|307105418|gb|EFN53667.1|	hypothetical protein CHLNCDRAFT_14092, partial [Chlorella variabilis]	_	_	GO:0008270;GO:0003676
ORTHOMCL1852	1067	101	83.85	10.22	0.134758	0.41155	-1.80051	down	1.80051	up	5.6488	no	OK	gi|307111573|gb|EFN59807.1|	hypothetical protein CHLNCDRAFT_56596 [Chlorella variabilis]	_	_	GO:0071704;GO:0003824;GO:0006807;GO:0005975;GO:0016810
ORTHOMCL1853	309	279	19.39	19.79	0.223217	0.538776	1.45091	up	-1.45091	down	5.39078	no	OK	gi|307107541|gb|EFN55783.1|	expressed protein [Chlorella variabilis]	_	_	_
ORTHOMCL1854	234	66	28.13	8.79	0.858981	0.950439	-0.226212	down	0.226212	up	3.98497	no	OK	gi|384245221|gb|EIE18716.1|	hypothetical protein COCSUDRAFT_68172 [Coccomyxa subellipsoidea C-169]	_	_	GO:0008152;GO:0003824
ORTHOMCL1855	1592.84	2274.97	93.65	169.13	0.0800993	0.307825	2.11322	up	-2.11322	down	8.27199	no	OK	gi|384253800|gb|EIE27274.1|	hypothetical protein COCSUDRAFT_64152 [Coccomyxa subellipsoidea C-169]	_	_	_
ORTHOMCL1856	1456.07	87	171.79	11.52	0.0453708	0.21975	-2.4638	down	2.4638	up	5.97352	no	OK	gi|307109571|gb|EFN57809.1|	hypothetical protein CHLNCDRAFT_21002 [Chlorella variabilis]	_	_	GO:0015630;GO:0044430
ORTHOMCL1858	636	71	52.44	6.4	0.193604	0.501867	-1.5621	down	1.5621	up	4.96055	no	OK	gi|384250065|gb|EIE23545.1|	ATP-NAD kinase [Coccomyxa subellipsoidea C-169]	ppnK, NADK	K00858	GO:0006769;GO:0016310;GO:0006741;GO:0046496;GO:0016301;GO:0003951;GO:0019674;GO:0046497
ORTHOMCL1859	737	134	51.92	9.9	0.467689	0.737854	-0.859467	down	0.859467	up	5.38285	no	OK	gi|302757599|ref|XP_002962223.1|	hypothetical protein SELMODRAFT_76799 [Selaginella moellendorffii]	ppnK, NADK	K00858	GO:0006796;GO:0016301
ORTHOMCL1860	162	18	13.41	3.67	0.216168	0.530905	-1.56399	down	1.56399	up	3.00089	no	OK	_	_	_	_	_
ORTHOMCL1861	47	222	5.89	17.03	0.00379089	0.0475515	3.8285	up	-3.8285	down	4.70125	yes	OK	gi|307104484|gb|EFN52737.1|	hypothetical protein CHLNCDRAFT_138305 [Chlorella variabilis]	_	_	GO:0016787;GO:0043170;GO:0044238
ORTHOMCL1862	1962	13	189.35	4.33	8.39817e-05	0.00428077	-5.62488	down	5.62488	up	6.19318	yes	OK	gi|302829757|ref|XP_002946445.1|	hypothetical protein VOLCADRAFT_79158 [Volvox carteri f. nagariensis]	_	_	_
ORTHOMCL1863	287.89	57	27.57	6.1	0.542214	0.786528	-0.736415	down	0.736415	up	4.07461	no	OK	gi|307104309|gb|EFN52563.1|	hypothetical protein CHLNCDRAFT_138550 [Chlorella variabilis]	_	_	_
ORTHOMCL1864	574.84	766	59.4	61.83	0.0951718	0.340118	2.01244	up	-2.01244	down	6.7196	no	OK	gi|307111101|gb|EFN59336.1|	expressed protein [Chlorella variabilis]	_	_	_
ORTHOMCL1865	828	711.98	73.04	44.87	0.243121	0.561472	1.38121	up	-1.38121	down	6.76403	no	OK	gi|159491685|ref|XP_001703790.1|	predicted protein [Chlamydomonas reinhardtii]	_	_	_
ORTHOMCL1866	235	173	16.41	12.48	0.331849	0.645393	1.1562	up	-1.1562	down	4.78527	no	OK	gi|497835726|ref|WP_010149882.1|	carbohydrate kinase [SAR324 cluster bacterium JCVI-SC AAA005]	_	_	GO:0016773;GO:0016857;GO:0008152;GO:0005975;GO:0016772
ORTHOMCL1867	74	76	9.89	7.28	0.179764	0.481805	1.63288	up	-1.63288	down	3.45501	no	OK	_	_	_	_	_
ORTHOMCL1869	2128	668	200.28	70.47	0.951364	0.987988	-0.0722003	down	0.0722003	up	7.24144	no	OK	_	_	_	_	_
ORTHOMCL187	3250.99	744	140.71	44.7	0.650874	0.852648	-0.52807	down	0.52807	up	7.64871	no	OK	gi|307106594|gb|EFN54839.1|	hypothetical protein CHLNCDRAFT_134868 [Chlorella variabilis]	_	_	_
ORTHOMCL1871	574	33	69.05	5.84	0.0439519	0.215984	-2.51668	down	2.51668	up	4.62823	no	OK	gi|384247669|gb|EIE21155.1|	hypothetical protein COCSUDRAFT_17677, partial [Coccomyxa subellipsoidea C-169]	_	_	_
ORTHOMCL1872	1004	191	81.55	15.29	0.500236	0.761637	-0.794353	down	0.794353	up	5.85161	no	OK	gi|302829997|ref|XP_002946565.1|	hypothetical protein VOLCADRAFT_86645 [Volvox carteri f. nagariensis]	OTUB1	K09602	_
ORTHOMCL1873	345	270	22.34	19.52	0.293876	0.610806	1.24482	up	-1.24482	down	5.40216	no	OK	gi|307102484|gb|EFN50757.1|	hypothetical protein CHLNCDRAFT_55571 [Chlorella variabilis]	TC.MATE, SLC47A, norM, mdtK, dinF	K03327	_
ORTHOMCL1874	2685.23	922	197.23	76.73	0.961237	0.992676	0.0572735	up	-0.0572735	down	7.64135	no	OK	gi|307109736|gb|EFN57973.1|	hypothetical protein CHLNCDRAFT_142114 [Chlorella variabilis]	_	_	_
ORTHOMCL1875	330	103	56.27	19.9	0.946727	0.987312	-0.0803627	down	0.0803627	up	4.54882	no	OK	_	_	_	_	_
ORTHOMCL1877	503	55	36.52	6.93	0.187447	0.490645	-1.59152	down	1.59152	up	4.61616	no	OK	gi|307109882|gb|EFN58119.1|	hypothetical protein CHLNCDRAFT_34551 [Chlorella variabilis]	NFXL1, OZFP	K15683	_
ORTHOMCL1878	259	25	51.08	6.23	0.152943	0.441276	-1.76854	down	1.76854	up	3.62382	no	OK	gi|307103431|gb|EFN51691.1|	hypothetical protein CHLNCDRAFT_139937 [Chlorella variabilis]	_	_	_
ORTHOMCL1879	36966	28378.1	4974.47	4330.78	0.300474	0.617044	1.21793	up	-1.21793	down	12.1295	no	OK	gi|307107330|gb|EFN55573.1|	hypothetical protein CHLNCDRAFT_134066 [Chlorella variabilis]	RP-SAe, RPS0	K02998	GO:0016020;GO:0000461;GO:0043025;GO:0003735;GO:0005604;GO:0016337;GO:0007165;GO:0006412;GO:0006970;GO:0000447;GO:0000028;GO:0005055;GO:0005886;GO:0043022;GO:0043231;GO:0005634;GO:0030686;GO:0006407;GO:0043236;GO:0022627;GO:0030855
ORTHOMCL188	803	76	92.06	8.84	0.136544	0.414287	-1.80029	down	1.80029	up	5.23992	no	OK	gi|307105143|gb|EFN53394.1|	hypothetical protein CHLNCDRAFT_26028 [Chlorella variabilis]	E3.2.1.22B, galA, rafA	K07407	GO:0004553;GO:0005975
ORTHOMCL1881	82.42	74.36	12.32	7.98	0.237945	0.555436	1.44708	up	-1.44708	down	3.46582	no	OK	gi|307111535|gb|EFN59769.1|	expressed protein [Chlorella variabilis]	_	_	GO:1901363;GO:0097159
ORTHOMCL1882	678.63	639.4	61.62	81.47	0.20379	0.514707	1.51125	up	-1.51125	down	6.57269	no	OK	gi|307111534|gb|EFN59768.1|	expressed protein [Chlorella variabilis]	_	_	_
ORTHOMCL1883	1353.99	294.35	78.91	19.24	0.606421	0.825225	-0.603767	down	0.603767	up	6.35505	no	OK	gi|307106198|gb|EFN54445.1|	hypothetical protein CHLNCDRAFT_24990, partial [Chlorella variabilis]	_	_	GO:0004672;GO:0006468;GO:0005524
ORTHOMCL1884	498	127	40.66	13.12	0.754139	0.905312	-0.371632	down	0.371632	up	5.00913	no	OK	gi|307109966|gb|EFN58203.1|	hypothetical protein CHLNCDRAFT_142063 [Chlorella variabilis]	_	_	_
ORTHOMCL1885	753.67	239	37.41	12.95	0.962755	0.992676	-0.0581595	down	0.0581595	up	5.75151	no	OK	gi|168008753|ref|XP_001757071.1|	predicted protein [Physcomitrella patens subsp. patens]	_	_	_
ORTHOMCL1886	254	557.99	17.7	47.71	0.0273565	0.159806	2.73299	up	-2.73299	down	6.14346	no	OK	gi|307106271|gb|EFN54517.1|	hypothetical protein CHLNCDRAFT_135242 [Chlorella variabilis]	_	_	_
ORTHOMCL1887	1476.98	193	84.94	14.36	0.259361	0.577269	-1.33607	down	1.33607	up	6.23348	no	OK	gi|307103419|gb|EFN51679.1|	hypothetical protein CHLNCDRAFT_139911 [Chlorella variabilis]	KDM3	K15601	GO:0008270;GO:0046872
ORTHOMCL1888	565.87	240.63	27.35	28.22	0.755989	0.905312	0.36738	up	-0.36738	down	5.56094	no	OK	gi|307105191|gb|EFN53441.1|	hypothetical protein CHLNCDRAFT_136689 [Chlorella variabilis]	_	_	_
ORTHOMCL189	1776.76	12173	128.94	253.64	0.00096947	0.0214009	4.37524	up	-4.37524	down	10.4602	yes	OK	gi|307110172|gb|EFN58408.1|	hypothetical protein CHLNCDRAFT_140343 [Chlorella variabilis]	_	_	GO:0097159;GO:1901363;GO:0000166;GO:0003676
ORTHOMCL1890	2817.98	2195.44	140.98	117.54	0.292935	0.610806	1.2388	up	-1.2388	down	8.43034	no	OK	gi|307103235|gb|EFN51497.1|	hypothetical protein CHLNCDRAFT_140171 [Chlorella variabilis]	_	_	_
ORTHOMCL1891	3610	23866.1	852.1	3339.89	0.00108096	0.0225313	4.32411	up	-4.32411	down	11.434	yes	OK	gi|255075967|ref|XP_002501658.1|	predicted protein [Micromonas sp. RCC299]	rraA, menG	K02553	GO:0008152;GO:0016740
ORTHOMCL1892	293	128	40.25	19.06	0.732158	0.893992	0.404156	up	-0.404156	down	4.63099	no	OK	_	_	_	_	_
ORTHOMCL1893	1002	185	64.27	13.18	0.476004	0.744894	-0.837495	down	0.837495	up	5.83321	no	OK	gi|302851815|ref|XP_002957430.1|	hypothetical protein VOLCADRAFT_77582 [Volvox carteri f. nagariensis]	_	_	GO:0006468;GO:0005524;GO:0009069;GO:0004674
ORTHOMCL1894	2454.01	348	216.94	39.84	0.301821	0.617421	-1.21832	down	1.21832	up	6.99949	no	OK	gi|307103256|gb|EFN51518.1|	hypothetical protein CHLNCDRAFT_37407 [Chlorella variabilis]	SC5DL, ERG3	K00227	GO:0005506;GO:0055114;GO:0016021;GO:0006633;GO:0016491
ORTHOMCL1895	244.91	41	24.95	7.07	0.422194	0.711311	-0.977574	down	0.977574	up	3.75842	no	OK	gi|307102679|gb|EFN50948.1|	expressed protein [Chlorella variabilis]	_	_	_
ORTHOMCL1896	704.02	187	66.78	20.26	0.793397	0.924537	-0.312986	down	0.312986	up	5.5339	no	OK	gi|307110374|gb|EFN58610.1|	hypothetical protein CHLNCDRAFT_140806 [Chlorella variabilis]	SHPRH	K15710	GO:0005524;GO:0004386;GO:0043167;GO:0003676
ORTHOMCL1897	276	63	26.07	6.68	0.658535	0.856087	-0.531005	down	0.531005	up	4.0924	no	OK	gi|307108098|gb|EFN56339.1|	hypothetical protein CHLNCDRAFT_51779 [Chlorella variabilis]	_	_	GO:0016757
ORTHOMCL1899	18.32	6.5	2.44	0.97	1	1	0.0141091	up	-0.0141091	down	0.397916	no	OK	gi|307104435|gb|EFN52689.1|	hypothetical protein CHLNCDRAFT_138674 [Chlorella variabilis]	narK, narU, nasA	K02575	GO:0016020;GO:0044765;GO:0044763
ORTHOMCL19	5003.8	2624.04	341.12	168.62	0.566755	0.801402	0.668011	up	-0.668011	down	8.8828	no	OK	gi|508775583|gb|EOY22839.1|	Splicing factor-related [Theobroma cacao]	SF1	K13095	GO:0003723;GO:0003676;GO:0000166;GO:0008270
ORTHOMCL190	1901.23	119	73.95	5.96	0.0506445	0.234274	-2.39714	down	2.39714	up	6.36779	no	OK	gi|307105847|gb|EFN54095.1|	hypothetical protein CHLNCDRAFT_136220 [Chlorella variabilis]	_	_	_
ORTHOMCL1900	929	160	72.72	21.64	0.427211	0.71415	-0.937707	down	0.937707	up	5.68928	no	OK	gi|81157959|dbj|BAE48230.1|	CPD photolyase [Chlorella pyrenoidosa]	E4.1.99.3, phrB	K01669	GO:0003904;GO:0097159;GO:1901363;GO:0003914;GO:0009650;GO:0006281
ORTHOMCL1901	63.07	28	15.32	3.35	0.734082	0.894382	0.427235	up	-0.427235	down	2.42065	no	OK	gi|384251576|gb|EIE25053.1|	hypothetical protein COCSUDRAFT_61299 [Coccomyxa subellipsoidea C-169]	_	_	_
ORTHOMCL1902	3752.03	2577.27	269.47	205.93	0.367512	0.674137	1.05732	up	-1.05732	down	8.71838	no	OK	gi|384252423|gb|EIE25899.1|	calcium/proton exchanger [Coccomyxa subellipsoidea C-169]	chaA	K07300	GO:0006885;GO:0006816;GO:0016021;GO:0055085;GO:0015369
ORTHOMCL1903	164	80	11.18	6.1	0.64031	0.84675	0.562673	up	-0.562673	down	3.88403	no	OK	gi|307108261|gb|EFN56501.1|	hypothetical protein CHLNCDRAFT_144100 [Chlorella variabilis]	_	_	GO:0005509
ORTHOMCL1904	262.74	205	42.98	36.84	0.299051	0.61601	1.23874	up	-1.23874	down	5.00551	no	OK	_	_	_	_	_
ORTHOMCL1905	24	92	4.85	7.34	0.0073321	0.0732818	3.51749	up	-3.51749	down	3.43714	no	OK	gi|307107145|gb|EFN55389.1|	hypothetical protein CHLNCDRAFT_134477 [Chlorella variabilis]	_	_	_
ORTHOMCL1906	1295.35	25949.2	116.88	2502.28	3.19236e-05	0.002452	5.92361	up	-5.92361	down	11.508	yes	OK	gi|307108355|gb|EFN56595.1|	hypothetical protein CHLNCDRAFT_144329 [Chlorella variabilis]	_	_	GO:0006468;GO:0005524;GO:0009069;GO:0004674
ORTHOMCL1907	185	25	19.69	4.39	0.29632	0.613542	-1.28395	down	1.28395	up	3.26299	no	OK	gi|307103362|gb|EFN51623.1|	hypothetical protein CHLNCDRAFT_140040 [Chlorella variabilis]	_	_	GO:0006308;GO:0000287;GO:0016888;GO:0006281
ORTHOMCL1908	697	1185	61.78	116.91	0.0525574	0.240461	2.36439	up	-2.36439	down	7.2862	no	OK	gi|307104240|gb|EFN52495.1|	hypothetical protein CHLNCDRAFT_58866 [Chlorella variabilis]	_	_	GO:0045735
ORTHOMCL1909	220	76	14.32	6.62	0.962038	0.992676	0.0658227	up	-0.0658227	down	4.03598	no	OK	gi|334187750|ref|NP_197365.2|	alpha/beta-Hydrolases superfamily protein [Arabidopsis thaliana]	_	_	_
ORTHOMCL191	400	73	40.74	7.72	0.472102	0.741063	-0.853572	down	0.853572	up	4.50507	no	OK	gi|307107931|gb|EFN56172.1|	hypothetical protein CHLNCDRAFT_144884 [Chlorella variabilis]	KLHL17	K10454	_
ORTHOMCL1910	117.55	15.54	27.2	4.5	0.308268	0.62276	-1.27672	down	1.27672	up	2.62314	no	OK	gi|307105955|gb|EFN54202.1|	hypothetical protein CHLNCDRAFT_135675 [Chlorella variabilis]	PIGP, GPI19, DSCR5	K03861	_
ORTHOMCL1911	1252	408	101.61	35.7	0.988916	1	-0.0182232	down	0.0182232	up	6.50271	no	OK	gi|475597701|gb|EMT23694.1|	C2 domain-containing protein [Aegilops tauschii]	E4.1.1.65, psd	K01613	GO:0043231;GO:0044444
ORTHOMCL1913	1972	138	85.26	14.61	0.0665579	0.273	-2.23653	down	2.23653	up	6.44728	no	OK	gi|307110810|gb|EFN59045.1|	hypothetical protein CHLNCDRAFT_56692 [Chlorella variabilis]	_	_	GO:0006813;GO:0016021;GO:0055085;GO:0008324
ORTHOMCL1914	66	58	10.08	14.93	0.2583	0.575631	1.40784	up	-1.40784	down	3.12142	no	OK	_	_	_	_	_
ORTHOMCL1916	57.86	82.01	10.98	17.54	0.0921288	0.333928	2.0918	up	-2.0918	down	3.46201	no	OK	_	_	_	_	_
ORTHOMCL1917	148.14	37.99	19.8	5.68	0.770929	0.910979	-0.361118	down	0.361118	up	3.26585	no	OK	_	_	_	_	_
ORTHOMCL1918	406	278	78.47	26.59	0.372673	0.679508	1.05228	up	-1.05228	down	5.50487	no	OK	gi|307102486|gb|EFN50759.1|	hypothetical protein CHLNCDRAFT_142485 [Chlorella variabilis]	_	_	_
ORTHOMCL1919	159.46	150	18.89	12.08	0.207409	0.519867	1.51309	up	-1.51309	down	4.47515	no	OK	gi|307111296|gb|EFN59531.1|	hypothetical protein CHLNCDRAFT_138195 [Chlorella variabilis]	_	_	GO:0004721;GO:0006470
ORTHOMCL192	1950	508	103.59	14.79	0.770127	0.910608	-0.341135	down	0.341135	up	6.9908	no	OK	gi|307109310|gb|EFN57548.1|	hypothetical protein CHLNCDRAFT_143179 [Chlorella variabilis]	_	_	_
ORTHOMCL1920	279	49	38.45	9.95	0.456336	0.730237	-0.908341	down	0.908341	up	3.96817	no	OK	gi|307108874|gb|EFN57113.1|	hypothetical protein CHLNCDRAFT_57451 [Chlorella variabilis]	_	_	_
ORTHOMCL1921	3413.37	431.87	74.55	11.22	0.24325	0.561508	-1.38232	down	1.38232	up	7.42786	no	OK	gi|307106853|gb|EFN55098.1|	hypothetical protein CHLNCDRAFT_135000 [Chlorella variabilis]	_	_	_
ORTHOMCL1922	2126.06	1390	448.07	275.83	0.40036	0.696047	0.986182	up	-0.986182	down	7.85102	no	OK	gi|307105494|gb|EFN53743.1|	expressed protein [Chlorella variabilis]	_	_	_
ORTHOMCL1923	3509.12	2304.04	442.59	253.36	0.397152	0.695017	0.992369	up	-0.992369	down	8.57822	no	OK	gi|307104369|gb|EFN52623.1|	expressed protein [Chlorella variabilis]	_	_	_
ORTHOMCL1924	4198.66	3866.02	531.22	373	0.211372	0.523886	1.48008	up	-1.48008	down	9.17942	no	OK	gi|307105138|gb|EFN53389.1|	hypothetical protein CHLNCDRAFT_36600 [Chlorella variabilis]	HNRNPA1_3	K12741	GO:0000154;GO:1901363;GO:0097159;GO:0008649
ORTHOMCL1925	532.01	889.75	68.41	129.58	0.0548522	0.245652	2.34093	up	-2.34093	down	6.87651	no	OK	gi|307105172|gb|EFN53422.1|	hypothetical protein CHLNCDRAFT_136634 [Chlorella variabilis]	_	_	GO:0005622;GO:0006139;GO:0008408;GO:0003676
ORTHOMCL1926	1187.65	313	62.18	24.01	0.781308	0.917828	-0.32482	down	0.32482	up	6.28324	no	OK	gi|307107932|gb|EFN56173.1|	hypothetical protein CHLNCDRAFT_144885 [Chlorella variabilis]	E2.4.2.21, cobU, cobT	K00768	GO:0005488
ORTHOMCL1927	703	1217.26	51.02	97.8	0.0500568	0.232534	2.39047	up	-2.39047	down	7.32046	no	OK	gi|307102890|gb|EFN51156.1|	hypothetical protein CHLNCDRAFT_141380 [Chlorella variabilis]	_	_	_
ORTHOMCL1928	471	128.61	34.13	10.56	0.822272	0.936138	-0.268755	down	0.268755	up	4.97414	no	OK	gi|307105826|gb|EFN54074.1|	hypothetical protein CHLNCDRAFT_136183 [Chlorella variabilis]	DNAJC13	K09533	GO:0044699
ORTHOMCL1929	505	1579	49.19	173.09	0.0102712	0.089288	3.24306	up	-3.24306	down	7.58919	no	OK	gi|452819185|gb|EME26254.1|	NAD-dependent formate dehydrogenase [Galdieria sulphuraria]	E1.2.1.2	K00122	GO:0008152;GO:0000166;GO:0048037;GO:0016491
ORTHOMCL193	360	57	33.52	8.35	0.380773	0.683091	-1.05797	down	1.05797	up	4.28522	no	OK	gi|159490896|ref|XP_001703409.1|	transcription factor TFIIH, 44 kDa subunit [Chlamydomonas reinhardtii]	TFIIH2, GTF2H2, SSL1	K03142	GO:0006281;GO:0043234;GO:0044428
ORTHOMCL1930	116	384.03	30.66	49.17	0.00913806	0.0843706	3.32214	up	-3.32214	down	5.53696	no	OK	gi|307106614|gb|EFN54859.1|	expressed protein [Chlorella variabilis]	_	_	_
ORTHOMCL1931	431	451	32.58	35.84	0.163812	0.460166	1.66394	up	-1.66394	down	6.03078	no	OK	gi|307108381|gb|EFN56621.1|	hypothetical protein CHLNCDRAFT_57520 [Chlorella variabilis]	_	_	_
ORTHOMCL1932	223	88	18.84	7.94	0.833402	0.941165	0.257499	up	-0.257499	down	4.15563	no	OK	_	_	_	_	_
ORTHOMCL1933	383	33	37.92	6.95	0.116667	0.383443	-1.93344	down	1.93344	up	4.149	no	OK	gi|307107572|gb|EFN55814.1|	hypothetical protein CHLNCDRAFT_35269 [Chlorella variabilis]	E2.3.1.88	K00670	_
ORTHOMCL1934	216	321	22.28	36.99	0.0753417	0.296658	2.16896	up	-2.16896	down	5.43168	no	OK	gi|307105908|gb|EFN54155.1|	hypothetical protein CHLNCDRAFT_13101, partial [Chlorella variabilis]	_	_	GO:0000166;GO:0005739;GO:0003676
ORTHOMCL1935	22891.1	1879	750.73	129.32	0.0951069	0.340118	-2.00731	down	2.00731	up	10.0249	no	OK	gi|307110370|gb|EFN58606.1|	hypothetical protein CHLNCDRAFT_34209 [Chlorella variabilis]	ABCB1	K05658	GO:0009791;GO:0009926;GO:0050896;GO:0010541;GO:0009605;GO:0048364;GO:0010540;GO:0007275;GO:0009639;GO:0005524;GO:0009416;GO:0016021;GO:0005886;GO:0010315;GO:0055085;GO:0010329;GO:0042626;GO:0006200;GO:0009725
ORTHOMCL1936	567	1196	33.58	79.13	0.0301243	0.169926	2.67535	up	-2.67535	down	7.25314	no	OK	gi|307105094|gb|EFN53345.1|	hypothetical protein CHLNCDRAFT_137073 [Chlorella variabilis]	_	_	GO:0005488
ORTHOMCL1937	695.37	2106	81.14	232.74	0.0111594	0.0928346	3.19809	up	-3.19809	down	8.00944	no	OK	gi|302833213|ref|XP_002948170.1|	fructose-1,6-bisphosphatase [Volvox carteri f. nagariensis]	FBP, fbp	K03841	GO:0006096;GO:0006013;GO:0006094;GO:0006098;GO:0009536;GO:0042132;GO:0006000;GO:0015976
ORTHOMCL1939	1327.04	627.05	127.89	70.18	0.657749	0.856087	0.517611	up	-0.517611	down	6.87714	no	OK	_	_	_	_	_
ORTHOMCL194	1843	531	160.27	50.47	0.86731	0.951851	-0.195865	down	0.195865	up	6.97516	no	OK	gi|307103854|gb|EFN52111.1|	hypothetical protein CHLNCDRAFT_139417 [Chlorella variabilis]	_	_	_
ORTHOMCL1940	28.96	29.14	4.02	3.9	0.206438	0.518538	1.58694	up	-1.58694	down	2.05135	no	OK	_	_	_	_	_
ORTHOMCL1941	710	24	63.46	3.82	0.0114322	0.0942653	-3.28067	down	3.28067	up	4.84399	no	OK	gi|307111157|gb|EFN59392.1|	hypothetical protein CHLNCDRAFT_137878 [Chlorella variabilis]	_	_	GO:0016301;GO:0016740
ORTHOMCL1942	698.99	476	66.81	39.71	0.374703	0.679922	1.04463	up	-1.04463	down	6.28447	no	OK	gi|307106766|gb|EFN55011.1|	hypothetical protein CHLNCDRAFT_52783 [Chlorella variabilis]	MOGAT2, MGAT2	K14457	GO:0016747;GO:0016491
ORTHOMCL1943	154	68	26.26	10.67	0.729111	0.892603	0.419153	up	-0.419153	down	3.71	no	OK	gi|383781681|ref|YP_005466248.1|	hypothetical protein AMIS_65120 [Actinoplanes missouriensis 431]	_	_	_
ORTHOMCL1944	4840.97	1741	515.2	207.47	0.915269	0.973776	0.123967	up	-0.123967	down	8.52612	no	OK	gi|307108204|gb|EFN56445.1|	hypothetical protein CHLNCDRAFT_57665 [Chlorella variabilis]	DEGS	K04712	GO:0055114;GO:0016705;GO:0016021;GO:0006633
ORTHOMCL1945	4136	64	365.09	8.02	0.000956584	0.021284	-4.41199	down	4.41199	up	7.30392	yes	OK	gi|307111925|gb|EFN60159.1|	hypothetical protein CHLNCDRAFT_133632 [Chlorella variabilis]	_	_	_
ORTHOMCL1946	1021	918.97	39.14	38.69	0.222056	0.538371	1.44718	up	-1.44718	down	7.1145	no	OK	gi|307102332|gb|EFN50635.1|	hypothetical protein CHLNCDRAFT_144631 [Chlorella variabilis]	_	_	_
ORTHOMCL1948	479	42	59.81	5.48	0.119378	0.386908	-1.90908	down	1.90908	up	4.47461	no	OK	_	_	_	_	_
ORTHOMCL1949	415	22	29.33	3.65	0.0378142	0.19555	-2.63136	down	2.63136	up	4.14769	no	OK	gi|307105014|gb|EFN53265.1|	hypothetical protein CHLNCDRAFT_8322, partial [Chlorella variabilis]	E3.4.24.57, gcp	K01409	GO:0006508;GO:0009790;GO:0005743;GO:0004222;GO:0016556;GO:0009507;GO:0070526
ORTHOMCL195	499	82	44.02	7.61	0.398152	0.695436	-1.00488	down	1.00488	up	4.77191	no	OK	gi|307109805|gb|EFN58042.1|	hypothetical protein CHLNCDRAFT_142266 [Chlorella variabilis]	SUGT1, SGT1	K12795	GO:0050896
ORTHOMCL1951	207	36	17.26	7.12	0.449913	0.725823	-0.921851	down	0.921851	up	3.53501	no	OK	gi|307105480|gb|EFN53729.1|	hypothetical protein CHLNCDRAFT_136303 [Chlorella variabilis]	_	_	_
ORTHOMCL1952	870	580	44.34	36.19	0.389256	0.692131	1.01409	up	-1.01409	down	6.57996	no	OK	gi|307107734|gb|EFN55976.1|	hypothetical protein CHLNCDRAFT_57727 [Chlorella variabilis]	_	_	GO:0005525
ORTHOMCL1953	606	85	40.92	5.9	0.300649	0.617044	-1.23321	down	1.23321	up	4.98038	no	OK	gi|55774633|gb|AAV64894.1|	LAC2 isoform 1 [Cryptococcus neoformans var. grubii]	E1.10.3.2	K05909	_
ORTHOMCL1955	644	45	46.01	6.82	0.0698343	0.282715	-2.23657	down	2.23657	up	4.83768	no	OK	gi|117928168|ref|YP_872719.1|	BNR repeat-containing protein [Acidothermus cellulolyticus 11B]	_	_	_
ORTHOMCL1956	189.08	101.47	24.62	14.86	0.556361	0.795998	0.694238	up	-0.694238	down	4.1686	no	OK	gi|307109342|gb|EFN57580.1|	hypothetical protein CHLNCDRAFT_143252 [Chlorella variabilis]	_	_	_
ORTHOMCL1957	101.72	49	12	8	0.655863	0.856011	0.53999	up	-0.53999	down	3.18337	no	OK	_	_	_	_	_
ORTHOMCL1958	25.93	32.82	5.86	8.5	0.139463	0.420641	1.92802	up	-1.92802	down	2.15609	no	OK	gi|108803332|ref|YP_643269.1|	poly-gamma-glutamate synthesis protein [Rubrobacter xylanophilus DSM 9941]	pgsA, capA	K07282	_
ORTHOMCL1959	197.07	198.18	22.46	25.33	0.182112	0.484656	1.60482	up	-1.60482	down	4.85399	no	OK	gi|116672017|ref|YP_832950.1|	putative capsule biosynthesis protein [Arthrobacter sp. FB24]	pgsA, capA	K07282	_
ORTHOMCL196	1047.09	288	50.91	18.19	0.821752	0.936138	-0.262652	down	0.262652	up	6.12886	no	OK	gi|307109236|gb|EFN57474.1|	hypothetical protein CHLNCDRAFT_142991 [Chlorella variabilis]	dnaJ	K03686	GO:0043167
ORTHOMCL1960	536	64	36.31	5.31	0.224108	0.539998	-1.46494	down	1.46494	up	4.73948	no	OK	gi|307111377|gb|EFN59611.1|	hypothetical protein CHLNCDRAFT_133037 [Chlorella variabilis]	_	_	_
ORTHOMCL1961	1131	319	70.63	22.09	0.846338	0.946245	-0.226524	down	0.226524	up	6.25664	no	OK	gi|307107552|gb|EFN55794.1|	hypothetical protein CHLNCDRAFT_57712 [Chlorella variabilis]	KARS, lysS	K04567	GO:0005737;GO:0009085;GO:0006430;GO:0005524;GO:0004824;GO:0003676
ORTHOMCL1962	814	27	55.96	5.67	0.0104462	0.0900746	-3.30868	down	3.30868	up	5.03751	no	OK	gi|307110056|gb|EFN58293.1|	hypothetical protein CHLNCDRAFT_142277 [Chlorella variabilis]	_	_	_
ORTHOMCL1963	2547	259	220.32	24.99	0.155022	0.444257	-1.69793	down	1.69793	up	6.92538	no	OK	gi|307102566|gb|EFN50837.1|	hypothetical protein CHLNCDRAFT_10262, partial [Chlorella variabilis]	SSF1_2	K14859	_
ORTHOMCL1964	930.99	202	148.67	40.33	0.60728	0.825225	-0.604758	down	0.604758	up	5.81465	no	OK	gi|307108143|gb|EFN56384.1|	expressed protein [Chlorella variabilis]	U2AF2	K12837	GO:0097159;GO:1901363;GO:0000166;GO:0003676
ORTHOMCL1965	2291	322	138.09	21.72	0.297406	0.61488	-1.23116	down	1.23116	up	6.89657	no	OK	gi|307106847|gb|EFN55092.1|	hypothetical protein CHLNCDRAFT_134990 [Chlorella variabilis]	K07119	K07119	GO:0055114;GO:0000166;GO:0008270;GO:0016491;GO:0043231;GO:0044444
ORTHOMCL1966	32.33	13.11	4.29	2.99	0.82165	0.936138	0.296658	up	-0.296658	down	1.36738	no	OK	gi|307102842|gb|EFN51109.1|	hypothetical protein CHLNCDRAFT_13183 [Chlorella variabilis]	CTR1	K14510	GO:0016310;GO:0004672
ORTHOMCL1967	580	371.01	33.26	23.55	0.418227	0.708644	0.954279	up	-0.954279	down	5.95479	no	OK	gi|307103693|gb|EFN51951.1|	hypothetical protein CHLNCDRAFT_54799 [Chlorella variabilis]	CAO	K13600	GO:0051537;GO:0009535;GO:0044434;GO:0010277;GO:0005506;GO:0055114;GO:0016705;GO:0015995;GO:0009579;GO:0009706;GO:0046872;GO:0009528
ORTHOMCL1968	589.01	443.31	47.36	36.41	0.314274	0.629084	1.18789	up	-1.18789	down	6.13517	no	OK	gi|383456388|ref|YP_005370377.1|	CapA family protein [Corallococcus coralloides DSM 2259]	pgsA, capA	K07282	_
ORTHOMCL1969	1196.96	2700.24	111.2	276.28	0.0250483	0.150371	2.77251	up	-2.77251	down	8.41609	no	OK	gi|383456388|ref|YP_005370377.1|	CapA family protein [Corallococcus coralloides DSM 2259]	pgsA, capA	K07282	_
ORTHOMCL1970	407.01	353.41	47.3	35.34	0.242061	0.559916	1.39318	up	-1.39318	down	5.74689	no	OK	gi|307111018|gb|EFN59253.1|	hypothetical protein CHLNCDRAFT_9547, partial [Chlorella variabilis]	pgsA, capA	K07282	_
ORTHOMCL1971	385	59	50.35	8.89	0.357543	0.664463	-1.10508	down	1.10508	up	4.36688	no	OK	gi|307102913|gb|EFN51179.1|	hypothetical protein CHLNCDRAFT_141323 [Chlorella variabilis]	apaH	K01525	_
ORTHOMCL1973	185.38	49.79	14.54	4.76	0.819216	0.93608	-0.287514	down	0.287514	up	3.61901	no	OK	gi|307109460|gb|EFN57698.1|	hypothetical protein CHLNCDRAFT_57230 [Chlorella variabilis]	CNBP	K09250	GO:0003676;GO:0046872
ORTHOMCL1974	397.62	295.21	37.72	31.29	0.323585	0.637955	1.16656	up	-1.16656	down	5.55413	no	OK	gi|308807348|ref|XP_003080985.1|	E3 ubiquitin ligase interacting with arginine methyltransferase (ISS) [Ostreococcus tauri]	CNBP	K09250	GO:0003676;GO:0046872
ORTHOMCL1975	975.03	299	62.34	18.07	0.930517	0.980397	-0.10585	down	0.10585	up	6.09923	no	OK	gi|384245700|gb|EIE19193.1|	biotin carboxylase [Coccomyxa subellipsoidea C-169]	E6.4.1.4A	K01968	GO:0004672;GO:0009343;GO:0043229;GO:0005524;GO:0044238;GO:0006633;GO:0004075;GO:0046872;GO:0016772
ORTHOMCL1976	375	206	37.53	23.05	0.533553	0.781536	0.734542	up	-0.734542	down	5.18397	no	OK	gi|307108904|gb|EFN57143.1|	hypothetical protein CHLNCDRAFT_143477 [Chlorella variabilis]	_	_	GO:0071704;GO:0044238;GO:0044710;GO:0008081
ORTHOMCL1977	481	268	23.08	14.18	0.521276	0.773022	0.755102	up	-0.755102	down	5.55642	no	OK	gi|307109594|gb|EFN57832.1|	hypothetical protein CHLNCDRAFT_143260 [Chlorella variabilis]	_	_	GO:0008236;GO:0046872
ORTHOMCL1978	1056.24	5256.88	94.2	524.52	0.00258792	0.0384892	3.91452	up	-3.91452	down	9.27325	yes	OK	gi|307105088|gb|EFN53339.1|	hypothetical protein CHLNCDRAFT_137067 [Chlorella variabilis]	_	_	_
ORTHOMCL1979	585	31	50.25	8.74	0.0364885	0.191565	-2.6339	down	2.6339	up	4.63897	no	OK	gi|494804960|ref|WP_007540368.1|	helicase [Candidatus Aquiluna sp. IMCC13023]	_	_	_
ORTHOMCL198	810.99	320	56.2	24.96	0.827008	0.939176	0.257625	up	-0.257625	down	6.01944	no	OK	_	_	_	_	_
ORTHOMCL1980	1414.31	181	85.92	15.47	0.250617	0.567991	-1.36575	down	1.36575	up	6.16237	no	OK	gi|307109127|gb|EFN57365.1|	hypothetical protein CHLNCDRAFT_142745 [Chlorella variabilis]	UTP3, SAS10	K14767	GO:0015630;GO:0044430;GO:0000166;GO:0043234
ORTHOMCL1982	1405	1409.25	133.09	145.88	0.177793	0.479963	1.60321	up	-1.60321	down	7.69114	no	OK	gi|307111369|gb|EFN59603.1|	hypothetical protein CHLNCDRAFT_133013 [Chlorella variabilis]	_	_	GO:0008146;GO:0016021
ORTHOMCL1983	227	46	20.44	7.06	0.556163	0.795998	-0.702123	down	0.702123	up	3.74508	no	OK	gi|307103437|gb|EFN51697.1|	hypothetical protein CHLNCDRAFT_54966 [Chlorella variabilis]	_	_	_
ORTHOMCL1984	2381	226	95.55	10.76	0.133995	0.411227	-1.79724	down	1.79724	up	6.80556	no	OK	gi|255076723|ref|XP_002502032.1|	predicted protein [Micromonas sp. RCC299]	RPC1, POLR3A	K03018	GO:0003899;GO:0003677;GO:0005730;GO:0006144;GO:0008270;GO:0006206;GO:0032549;GO:0006351
ORTHOMCL1985	67	20	6.14	4.18	0.947988	0.98732	-0.143947	down	0.143947	up	2.22072	no	OK	gi|328697294|ref|XP_003240299.1|	PREDICTED: hypothetical protein LOC100163259 [Acyrthosiphon pisum]	MED1	K15144	_
ORTHOMCL1986	135	1358.22	27.44	170.6	0.000309155	0.0107666	4.92594	up	-4.92594	down	7.27281	yes	OK	_	_	_	_	_
ORTHOMCL1987	109	252	19.93	63.76	0.0248044	0.149546	2.8042	up	-2.8042	down	4.98257	no	OK	gi|504163904|ref|XP_004592167.1|	PREDICTED: coiled-coil domain-containing protein 157 [Ochotona princeps]	_	_	_
ORTHOMCL1988	476	242	78.51	45.56	0.595845	0.817846	0.623011	up	-0.623011	down	5.45999	no	OK	gi|307104741|gb|EFN52993.1|	hypothetical protein CHLNCDRAFT_137428 [Chlorella variabilis]	tenA	K03707	_
ORTHOMCL1989	433	49	37.19	5.63	0.203923	0.514812	-1.54175	down	1.54175	up	4.41329	no	OK	gi|307105855|gb|EFN54103.1|	hypothetical protein CHLNCDRAFT_136248 [Chlorella variabilis]	_	_	_
ORTHOMCL199	613	133	47.1	12	0.610527	0.827465	-0.604635	down	0.604635	up	5.2124	no	OK	_	_	_	_	_
ORTHOMCL1990	1775	208	164.51	22.57	0.210079	0.52282	-1.49324	down	1.49324	up	6.45565	no	OK	gi|307107018|gb|EFN55262.1|	hypothetical protein CHLNCDRAFT_57908 [Chlorella variabilis]	BRF1, GTF3B	K15196	GO:0006352;GO:0003677;GO:0045893;GO:0008270;GO:0005634;GO:0017025
ORTHOMCL1991	97	63	16.13	11.86	0.418424	0.708644	0.97399	up	-0.97399	down	3.38048	no	OK	gi|460393011|ref|XP_004242105.1|	PREDICTED: uncharacterized protein LOC101261630 [Solanum lycopersicum]	_	_	_
ORTHOMCL1994	675.13	368.67	74.82	45.36	0.536211	0.783751	0.72778	up	-0.72778	down	6.02866	no	OK	gi|307107191|gb|EFN55434.1|	hypothetical protein CHLNCDRAFT_133720 [Chlorella variabilis]	CTR1	K14510	GO:0016310;GO:0004672;GO:0006468;GO:0005524;GO:0009069;GO:0004674
ORTHOMCL1995	4636	31	173.31	5.12	7.43508e-05	0.00397033	-5.61946	down	5.61946	up	7.43133	yes	OK	gi|307108837|gb|EFN57076.1|	hypothetical protein CHLNCDRAFT_143840 [Chlorella variabilis]	ftsY	K03110	_
ORTHOMCL1996	1337	72	79.66	7.56	0.0350343	0.186722	-2.61342	down	2.61342	up	5.82907	no	OK	gi|302843726|ref|XP_002953404.1|	hypothetical protein VOLCADRAFT_105929 [Volvox carteri f. nagariensis]	_	_	_
ORTHOMCL1997	588	22	59.41	4.2	0.0149203	0.109765	-3.13368	down	3.13368	up	4.58786	no	OK	gi|307105100|gb|EFN53351.1|	hypothetical protein CHLNCDRAFT_137085 [Chlorella variabilis]	_	_	_
ORTHOMCL1998	1109	107	53.66	11.99	0.14132	0.423113	-1.77303	down	1.77303	up	5.71048	no	OK	gi|307102559|gb|EFN50830.1|	expressed protein [Chlorella variabilis]	_	_	_
ORTHOMCL2	8543	6674.09	394.99	304.88	0.290972	0.609216	1.24314	up	-1.24314	down	10.0337	no	OK	gi|307106860|gb|EFN55105.1|	hypothetical protein CHLNCDRAFT_135022 [Chlorella variabilis]	DHX58, LGP2	K12649	GO:1901363;GO:0097159;GO:0016787;GO:0000166;GO:0017111;GO:0004386
ORTHOMCL20	619	728.02	42.43	54.43	0.126178	0.397643	1.83273	up	-1.83273	down	6.68381	no	OK	gi|159039648|ref|YP_001538901.1|	UvrD/REP helicase [Salinispora arenicola CNS-205]	uvrD, pcrA	K03657	_
ORTHOMCL200	1651.23	1523.9	180.7	184.84	0.210692	0.523399	1.48368	up	-1.48368	down	7.83501	no	OK	gi|387159425|gb|AFJ54625.1|	mitogen-activated protein kinase [Dunaliella salina]	ERK1_2	K04371	GO:0000169;GO:0009861;GO:2000037;GO:0080136;GO:0006468;GO:0007178;GO:0048364;GO:0009737;GO:0009574;GO:0043622;GO:0005524;GO:0009620;GO:0009723;GO:0006972;GO:0048481;GO:0009524;GO:0010200;GO:0004707;GO:0010120;GO:0005634;GO:0000165;GO:0009409;GO:0009069;GO:0005802;GO:0042542;GO:0080026;GO:0009864;GO:0051301;GO:2000038;GO:0042539
ORTHOMCL2000	4001	1878	212.02	135.14	0.662625	0.8567	0.508161	up	-0.508161	down	8.46409	no	OK	gi|302829725|ref|XP_002946429.1|	hypothetical protein VOLCADRAFT_103021 [Volvox carteri f. nagariensis]	_	_	_
ORTHOMCL2001	168.93	179.63	20.29	24.22	0.161935	0.456265	1.68813	up	-1.68813	down	4.69526	no	OK	_	_	_	_	_
ORTHOMCL2002	243	31	28.38	7.26	0.259427	0.577269	-1.36772	down	1.36772	up	3.63025	no	OK	_	_	_	_	_
ORTHOMCL2003	377	203	45.01	27.97	0.548656	0.789434	0.705724	up	-0.705724	down	5.17378	no	OK	gi|307105503|gb|EFN53752.1|	hypothetical protein CHLNCDRAFT_58436 [Chlorella variabilis]	E3.6.1.45	K08077	GO:0016818;GO:0046872
ORTHOMCL2004	1088	73	95.34	7.33	0.0616877	0.261438	-2.29632	down	2.29632	up	5.58108	no	OK	gi|307108840|gb|EFN57079.1|	hypothetical protein CHLNCDRAFT_143844 [Chlorella variabilis]	_	_	_
ORTHOMCL2005	331	39	30.98	8.55	0.221383	0.537124	-1.48298	down	1.48298	up	4.04278	no	OK	gi|307108455|gb|EFN56695.1|	hypothetical protein CHLNCDRAFT_144060 [Chlorella variabilis]	_	_	GO:0006886;GO:0016192
ORTHOMCL2006	5204	4991.66	233.04	235.03	0.194308	0.502761	1.53929	up	-1.53929	down	9.53286	no	OK	gi|307106182|gb|EFN54429.1|	hypothetical protein CHLNCDRAFT_58311 [Chlorella variabilis]	glgX	K02438	GO:0043169;GO:0004553;GO:0005975
ORTHOMCL2007	136	480	9.63	36.19	0.00764307	0.0748631	3.41518	up	-3.41518	down	5.8519	no	OK	gi|307111735|gb|EFN59969.1|	hypothetical protein CHLNCDRAFT_133077 [Chlorella variabilis]	_	_	_
ORTHOMCL2008	2021	18413	249.73	2536.57	0.000397116	0.0125352	4.78669	up	-4.78669	down	11.0407	yes	OK	gi|307104082|gb|EFN52338.1|	hypothetical protein CHLNCDRAFT_139158 [Chlorella variabilis]	_	_	_
ORTHOMCL2009	1683.92	496.12	73.62	23.33	0.88991	0.963005	-0.164077	down	0.164077	up	6.85988	no	OK	gi|307111235|gb|EFN59470.1|	hypothetical protein CHLNCDRAFT_138063 [Chlorella variabilis]	_	_	_
ORTHOMCL201	5471.17	2538	151.08	130.91	0.673039	0.860207	0.491224	up	-0.491224	down	8.90565	no	OK	gi|307111000|gb|EFN59235.1|	hypothetical protein CHLNCDRAFT_138219 [Chlorella variabilis]	SKI3, TTC37	K12600	GO:0016021;GO:0055085
ORTHOMCL2010	495	288	31.75	20.52	0.487034	0.752721	0.817531	up	-0.817531	down	5.6373	no	OK	gi|260816235|ref|XP_002602877.1|	hypothetical protein BRAFLDRAFT_243719 [Branchiostoma floridae]	_	_	_
ORTHOMCL2013	0	0	0	0	noTest	noTest	noTest	noTest	noTest	noTest	noTest	no	NOTEST	_	_	_	_	_
ORTHOMCL2014	894	596	58.27	43.03	0.38807	0.690765	1.0141	up	-1.0141	down	6.61925	no	OK	gi|307105531|gb|EFN53780.1|	hypothetical protein CHLNCDRAFT_58448 [Chlorella variabilis]	_	_	GO:0016021;GO:0003333;GO:0015171
ORTHOMCL2015	807	526	44.95	32.5	0.403494	0.696966	0.981527	up	-0.981527	down	6.44975	no	OK	gi|307106082|gb|EFN54329.1|	hypothetical protein CHLNCDRAFT_135564 [Chlorella variabilis]	_	_	GO:0031514
ORTHOMCL2016	609	695	63.8	77.78	0.134849	0.411595	1.7893	up	-1.7893	down	6.62647	no	OK	gi|307110052|gb|EFN58289.1|	hypothetical protein CHLNCDRAFT_142269 [Chlorella variabilis]	CTSL	K01365	_
ORTHOMCL2017	75	49.21	13.98	13.32	0.425453	0.713463	0.981691	up	-0.981691	down	3.01199	no	OK	_	_	_	_	_
ORTHOMCL2018	1356	26	84.54	5.27	0.00206155	0.0339973	-4.09887	down	4.09887	up	5.71434	yes	OK	gi|384248903|gb|EIE22386.1|	NIC-domain-containing protein [Coccomyxa subellipsoidea C-169]	NUP93	K14309	_
ORTHOMCL202	610	29	92.99	7.55	0.0270739	0.158879	-2.79005	down	2.79005	up	4.67874	no	OK	gi|307103067|gb|EFN51331.1|	hypothetical protein CHLNCDRAFT_59260 [Chlorella variabilis]	_	_	_
ORTHOMCL2021	3939.68	1891.1	297.55	160.4	0.642833	0.847886	0.540276	up	-0.540276	down	8.46086	no	OK	gi|307104677|gb|EFN52929.1|	hypothetical protein CHLNCDRAFT_137260 [Chlorella variabilis]	RIPK4	K08848	GO:0007015;GO:0005515;GO:0044422;GO:0005856;GO:0022607;GO:0042995;GO:0032421
ORTHOMCL2022	235.96	175	24.49	17.68	0.32598	0.639592	1.16666	up	-1.16666	down	4.79863	no	OK	gi|471204748|ref|XP_004259165.1|	hypothetical protein EIN_458370, partial [Entamoeba invadens IP1]	_	_	GO:0003824
ORTHOMCL2026	22.35	13.86	3.01	2.3	0.476228	0.745037	0.935572	up	-0.935572	down	1.18994	no	OK	gi|307103447|gb|EFN51707.1|	hypothetical protein CHLNCDRAFT_59146 [Chlorella variabilis]	_	_	GO:0016020;GO:0005215;GO:0006810
ORTHOMCL2027	451.03	51	55.16	7.23	0.201547	0.511578	-1.54289	down	1.54289	up	4.47148	no	OK	gi|493969002|ref|WP_006912246.1|	isochorismatase hydrolase [Salinisphaera shabanensis]	pncA	K08281	_
ORTHOMCL2028	4641.05	479	484.94	56.02	0.1596	0.452708	-1.67672	down	1.67672	up	7.79539	no	OK	gi|307111154|gb|EFN59389.1|	expressed protein [Chlorella variabilis]	_	_	_
ORTHOMCL203	6238.74	2117.02	396.15	157.33	0.972706	0.996339	0.0400689	up	-0.0400689	down	8.84902	no	OK	gi|384252501|gb|EIE25977.1|	hypothetical protein COCSUDRAFT_22213 [Coccomyxa subellipsoidea C-169]	ftsH, hflB	K03798	GO:0016020;GO:0009535;GO:0008233;GO:0005737;GO:0016791;GO:0009941;GO:0010304;GO:0006508;GO:0005524;GO:0004222;GO:0000502;GO:0010205;GO:0031977;GO:0016021;GO:0017111;GO:0008270;GO:0008568;GO:0016311;GO:0010027;GO:0030163;GO:0051301
ORTHOMCL2030	1759.99	1431	179.24	160.97	0.270433	0.589089	1.30063	up	-1.30063	down	7.79474	no	OK	gi|195546508|gb|ACF98528.1|	delta-12 fatty acid desaturase [Chlorella vulgaris]	FAD2	K10256	GO:0006629
ORTHOMCL2031	77	104	13.3	15.28	0.100414	0.352327	2.02771	up	-2.02771	down	3.8221	no	OK	gi|307107701|gb|EFN55943.1|	hypothetical protein CHLNCDRAFT_35254 [Chlorella variabilis]	_	_	_
ORTHOMCL2032	730.54	276	70.13	33.49	0.870809	0.952941	0.194068	up	-0.194068	down	5.83541	no	OK	gi|384245289|gb|EIE18784.1|	hypothetical protein COCSUDRAFT_221, partial [Coccomyxa subellipsoidea C-169]	EP400	K11320	GO:0009910;GO:0003682;GO:0048451;GO:0046686;GO:0016740;GO:0003677;GO:0005524;GO:0004386;GO:0042742;GO:0000785;GO:0005618
ORTHOMCL2033	14377.9	31743.3	821.31	1917.52	0.02639	0.155921	2.74191	up	-2.74191	down	11.9762	no	OK	gi|307109934|gb|EFN58171.1|	hypothetical protein CHLNCDRAFT_57033 [Chlorella variabilis]	_	_	GO:0004672;GO:0000166
ORTHOMCL2034	5034.3	388	541.57	56.45	0.0825552	0.312979	-2.09786	down	2.09786	up	7.82303	no	OK	gi|307103628|gb|EFN51886.1|	hypothetical protein CHLNCDRAFT_49140 [Chlorella variabilis]	SPS, sds	K05356	GO:0016020;GO:0005783;GO:0008233;GO:0008299;GO:0009513;GO:0006508;GO:0051501;GO:0016114;GO:0015979;GO:0006744;GO:0050347;GO:0005739;GO:0009507;GO:0006694;GO:0004311
ORTHOMCL2035	30	23	4.64	3.85	0.346502	0.658327	1.20583	up	-1.20583	down	1.82562	no	OK	gi|307106787|gb|EFN55032.1|	hypothetical protein CHLNCDRAFT_134876 [Chlorella variabilis]	_	_	_
ORTHOMCL2036	163.85	20	32.01	4.61	0.250148	0.567846	-1.43064	down	1.43064	up	3.05152	no	OK	_	_	_	_	_
ORTHOMCL2037	148.11	20	24.05	5.87	0.302114	0.617421	-1.2829	down	1.2829	up	2.94446	no	OK	gi|307105352|gb|EFN53602.1|	hypothetical protein CHLNCDRAFT_136834 [Chlorella variabilis]	_	_	_
ORTHOMCL2038	5834.11	1052	511.26	96.55	0.456229	0.730237	-0.871909	down	0.871909	up	8.36125	no	OK	gi|307104893|gb|EFN53144.1|	hypothetical protein CHLNCDRAFT_136908 [Chlorella variabilis]	CANX	K08054	GO:0005783;GO:0006457;GO:0005509;GO:0051082
ORTHOMCL2039	296	245.17	24.62	20.25	0.266015	0.58423	1.32545	up	-1.32545	down	5.23786	no	OK	_	_	_	_	_
ORTHOMCL204	364.17	197.31	17.38	11.17	0.545415	0.787873	0.713041	up	-0.713041	down	5.12761	no	OK	gi|389594407|ref|XP_003722426.1|	conserved hypothetical protein [Leishmania major strain Friedlin]	_	_	GO:0005488;GO:0007275;GO:0009987;GO:0050789;GO:0048856
ORTHOMCL2040	119.85	85.98	22.65	18.47	0.358244	0.664463	1.11631	up	-1.11631	down	3.7846	no	OK	_	_	_	_	_
ORTHOMCL2041	30834.9	10346.8	2818.91	1066.06	0.98354	0.99878	0.0240082	up	-0.0240082	down	11.1461	no	OK	gi|307107805|gb|EFN56047.1|	hypothetical protein CHLNCDRAFT_145496 [Chlorella variabilis]	_	_	GO:0055114;GO:0000166;GO:0008270;GO:0016491
ORTHOMCL2044	4721.65	1555.67	230.7	84.21	0.998896	1	-0.002191	down	0.002191	up	8.42584	no	OK	gi|307105695|gb|EFN53943.1|	hypothetical protein CHLNCDRAFT_8755, partial [Chlorella variabilis]	_	_	_
ORTHOMCL2046	1638.68	608.91	162.63	66.81	0.883918	0.960319	0.171026	up	-0.171026	down	6.98826	no	OK	gi|307107191|gb|EFN55434.1|	hypothetical protein CHLNCDRAFT_133720 [Chlorella variabilis]	CTR1	K14510	GO:0016772
ORTHOMCL2047	1279	136	58.51	14.34	0.172194	0.474443	-1.63308	down	1.63308	up	5.94842	no	OK	gi|384253166|gb|EIE26641.1|	hypothetical protein COCSUDRAFT_46169 [Coccomyxa subellipsoidea C-169]	_	_	GO:0005622;GO:0003677
ORTHOMCL2048	0	0	0	0	noTest	noTest	noTest	noTest	noTest	noTest	noTest	no	NOTEST	gi|307109090|gb|EFN57329.1|	hypothetical protein CHLNCDRAFT_143978 [Chlorella variabilis]	_	_	_
ORTHOMCL205	1364.32	6091.24	92.84	354.93	0.00357983	0.046037	3.75783	up	-3.75783	down	9.49602	yes	OK	gi|307107311|gb|EFN55554.1|	hypothetical protein CHLNCDRAFT_52372 [Chlorella variabilis]	_	_	GO:0016020;GO:0044699;GO:0006810
ORTHOMCL2050	6035.89	67827.8	375.57	2602.31	0.000203909	0.00823817	5.08949	up	-5.08949	down	12.9124	yes	OK	_	_	_	_	_
ORTHOMCL2051	241	155	16.65	11.91	0.41837	0.708644	0.961505	up	-0.961505	down	4.69042	no	OK	gi|307106870|gb|EFN55115.1|	hypothetical protein CHLNCDRAFT_31569 [Chlorella variabilis]	MARS, metG	K01874	GO:0004825;GO:0006555;GO:0006431;GO:0005524;GO:0048481;GO:0005739;GO:0009507
ORTHOMCL2052	726	40	78.28	11.19	0.0382689	0.196857	-2.57881	down	2.57881	up	4.95635	no	OK	gi|347963028|ref|XP_311133.5|	AGAP000029-PA [Anopheles gambiae str. PEST]	EP300, CREBBP, KAT3	K04498	_
ORTHOMCL2053	869.25	74	35.41	5.3	0.106842	0.365825	-1.9526	down	1.9526	up	5.32131	no	OK	gi|384249072|gb|EIE22554.1|	glycoside hydrolase [Coccomyxa subellipsoidea C-169]	EDEM1	K10084	GO:0016020;GO:0007346;GO:0005975;GO:0005509;GO:0004571
ORTHOMCL2054	137.82	65.29	14.4	7.64	0.672041	0.860042	0.512034	up	-0.512034	down	3.60463	no	OK	gi|307102978|gb|EFN51243.1|	hypothetical protein CHLNCDRAFT_141263 [Chlorella variabilis]	_	_	_
ORTHOMCL2055	9689.2	34423.7	916.09	2745.62	0.00697934	0.0715544	3.42831	up	-3.42831	down	12.0203	no	OK	gi|307109539|gb|EFN57777.1|	hypothetical protein CHLNCDRAFT_20786 [Chlorella variabilis]	_	_	_
ORTHOMCL2056	516	132	57.03	16.35	0.759139	0.906614	-0.367164	down	0.367164	up	5.06225	no	OK	gi|307110649|gb|EFN58885.1|	hypothetical protein CHLNCDRAFT_140797 [Chlorella variabilis]	_	_	GO:0005097;GO:0005622;GO:0032851
ORTHOMCL2057	170	18	30.27	5.35	0.194517	0.50282	-1.63338	down	1.63338	up	3.05326	no	OK	gi|336321180|ref|YP_004601148.1|	translation initiation factor IF-2 [[Cellvibrio]	infB, MTIF2	K02519	_
ORTHOMCL2059	3708	7061	456.22	1296.17	0.0390018	0.19864	2.52848	up	-2.52848	down	9.83708	no	OK	gi|307111416|gb|EFN59650.1|	hypothetical protein CHLNCDRAFT_29200 [Chlorella variabilis]	_	_	_
ORTHOMCL206	491	27	23.35	6.01	0.0408218	0.205465	-2.57982	down	2.57982	up	4.39543	no	OK	gi|307108695|gb|EFN56934.1|	hypothetical protein CHLNCDRAFT_143466 [Chlorella variabilis]	K07114	K07114	_
ORTHOMCL2060	20742.7	27134.8	1166.65	1715	0.0981782	0.346217	1.98688	up	-1.98688	down	11.8735	no	OK	gi|384248491|gb|EIE21975.1|	nucleolar GTP-binding protein [Coccomyxa subellipsoidea C-169]	NOG1	K06943	GO:0016787;GO:0005525;GO:0015684;GO:0042254;GO:0015093;GO:0005730;GO:0016021
ORTHOMCL2061	475	22	37.66	6.47	0.0266754	0.15711	-2.82602	down	2.82602	up	4.31609	no	OK	gi|307105826|gb|EFN54074.1|	hypothetical protein CHLNCDRAFT_136183 [Chlorella variabilis]	_	_	_
ORTHOMCL2064	236.01	28	16.76	4.76	0.228609	0.543993	-1.47184	down	1.47184	up	3.56105	no	OK	gi|307110868|gb|EFN59103.1|	hypothetical protein CHLNCDRAFT_137889 [Chlorella variabilis]	_	_	_
ORTHOMCL2065	2381.99	67	123.6	4.81	0.00575773	0.0638016	-3.55006	down	3.55006	up	6.56087	no	OK	gi|307106089|gb|EFN54336.1|	hypothetical protein CHLNCDRAFT_135579 [Chlorella variabilis]	_	_	_
ORTHOMCL2066	193	10	32.85	4.52	0.0426732	0.212118	-2.65618	down	2.65618	up	3.05378	no	OK	gi|307102592|gb|EFN50863.1|	hypothetical protein CHLNCDRAFT_141789 [Chlorella variabilis]	_	_	_
ORTHOMCL2067	5518	7654.23	813.33	1352.52	0.0856257	0.319821	2.07136	up	-2.07136	down	10.0308	no	OK	gi|307108068|gb|EFN56309.1|	hypothetical protein CHLNCDRAFT_144725 [Chlorella variabilis]	_	_	_
ORTHOMCL2068	414	482	44.26	57.75	0.129567	0.403778	1.81783	up	-1.81783	down	6.09116	no	OK	_	_	_	_	_
ORTHOMCL2069	22298.7	9669.23	1711.57	828.11	0.734712	0.894382	0.393819	up	-0.393819	down	10.8767	no	OK	gi|159466892|ref|XP_001691632.1|	beta subunit of mitochondrial ATP synthase [Chlamydomonas reinhardtii]	ATPeF1B, ATP5B	K02133	GO:0005754;GO:0005747;GO:0005507;GO:0009941;GO:0046933;GO:0050897;GO:0006979;GO:0046686;GO:0008266;GO:0046034;GO:0005524;GO:0009555;GO:0006119;GO:0005730;GO:0008270;GO:0009651;GO:0005886;GO:0033180;GO:0046961;GO:0007030;GO:0015986;GO:0005774;GO:0015991;GO:0005618;GO:0006200;GO:0000325
ORTHOMCL207	785.32	177.49	90.82	23.57	0.640167	0.84675	-0.549258	down	0.549258	up	5.5909	no	OK	gi|341880610|gb|EGT36545.1|	hypothetical protein CAEBREN_06674 [Caenorhabditis brenneri]	RTCB, rtcB	K14415	GO:0016874;GO:0040010;GO:0043167;GO:0000166;GO:0009886
ORTHOMCL2070	6207.23	5443.8	655.83	727.24	0.232868	0.549914	1.41008	up	-1.41008	down	9.69215	no	OK	gi|307102629|gb|EFN50899.1|	hypothetical protein CHLNCDRAFT_141726 [Chlorella variabilis]	_	_	GO:0003824;GO:0030246
ORTHOMCL2072	264	175	33.4	27.06	0.395675	0.694362	1.00515	up	-1.00515	down	4.85117	no	OK	gi|76262498|gb|ABA41399.1|	pherophorin-C1 protein precursor [Chlamydomonas reinhardtii]	_	_	_
ORTHOMCL2075	2693	11431.7	247.69	916.86	0.00414493	0.0503755	3.68497	up	-3.68497	down	10.4097	no	OK	gi|218201093|gb|EEC83520.1|	hypothetical protein OsI_29109 [Oryza sativa Indica Group]	_	_	_
ORTHOMCL2076	221.98	717	37.77	137.34	0.00952034	0.0854656	3.28859	up	-3.28859	down	6.444	no	OK	gi|412991479|emb|CCO16324.1|	epsilon frustilin [Bathycoccus prasinos]	_	_	GO:0008061
ORTHOMCL2077	2780.28	8010.35	252.88	455.39	0.0127212	0.0993424	3.12591	up	-3.12591	down	9.94487	no	OK	gi|307109126|gb|EFN57364.1|	hypothetical protein CHLNCDRAFT_142743 [Chlorella variabilis]	EGD2, NACA	K03626	_
ORTHOMCL2079	921.92	33	52.69	4.6	0.0122998	0.0974138	-3.20004	down	3.20004	up	5.22645	no	OK	gi|307109579|gb|EFN57817.1|	hypothetical protein CHLNCDRAFT_143222 [Chlorella variabilis]	_	_	_
ORTHOMCL208	4300.16	1259.19	565.68	189.38	0.882262	0.960076	-0.172678	down	0.172678	up	8.20818	no	OK	_	_	_	_	_
ORTHOMCL2080	4958.99	10833.9	424.39	1019.51	0.0271616	0.158972	2.72672	up	-2.72672	down	10.4272	no	OK	gi|307106498|gb|EFN54743.1|	hypothetical protein CHLNCDRAFT_58024 [Chlorella variabilis]	LARGE	K09668	_
ORTHOMCL2081	2524.32	9894.86	104.86	454.74	0.00524365	0.0597584	3.57016	up	-3.57016	down	10.21	no	OK	gi|307105899|gb|EFN54146.1|	hypothetical protein CHLNCDRAFT_135542 [Chlorella variabilis]	K07126	K07126	_
ORTHOMCL2082	258	4155.99	31.55	570.75	6.69122e-05	0.00378966	5.60706	up	-5.60706	down	8.87063	yes	OK	gi|307111010|gb|EFN59245.1|	hypothetical protein CHLNCDRAFT_50121 [Chlorella variabilis]	E1.1.1.125, kduD	K00065	GO:0055114;GO:0000166;GO:0016491
ORTHOMCL2083	196	43	18.67	6.14	0.627173	0.839474	-0.587688	down	0.587688	up	3.57754	no	OK	gi|307106657|gb|EFN54902.1|	hypothetical protein CHLNCDRAFT_23994, partial [Chlorella variabilis]	HDAC11	K11418	GO:0016787
ORTHOMCL2084	328	24	21.75	4.95	0.0807116	0.308836	-2.16744	down	2.16744	up	3.88301	no	OK	gi|242077226|ref|XP_002448549.1|	hypothetical protein SORBIDRAFT_06g028850 [Sorghum bicolor]	_	_	_
ORTHOMCL2085	471	92	21.95	10.07	0.521806	0.773603	-0.755863	down	0.755863	up	4.77533	no	OK	_	_	_	_	_
ORTHOMCL2086	559	52	30.54	5.17	0.132898	0.40881	-1.82443	down	1.82443	up	4.71414	no	OK	gi|307108696|gb|EFN56935.1|	hypothetical protein CHLNCDRAFT_143468 [Chlorella variabilis]	GEN1, GEN	K15338	GO:0006281;GO:0004518;GO:0090305
ORTHOMCL2087	894	5716.51	67.94	444.7	0.00120766	0.0241662	4.2757	up	-4.2757	down	9.37428	yes	OK	gi|307107724|gb|EFN55966.1|	hypothetical protein CHLNCDRAFT_145286 [Chlorella variabilis]	_	_	GO:0004553;GO:0005975
ORTHOMCL2088	186	31	29.09	5.49	0.418891	0.708727	-0.982748	down	0.982748	up	3.36152	no	OK	gi|307106872|gb|EFN55117.1|	expressed protein, partial [Chlorella variabilis]	TFIIF2, GTF2F2, TFG2	K03139	GO:0005674;GO:0003824;GO:0006367;GO:0005524
ORTHOMCL2089	65	352	12.75	73.83	0.00229384	0.0360258	4.02862	up	-4.02862	down	5.35829	yes	OK	_	_	_	_	_
ORTHOMCL209	2337.73	540.97	96.02	30.91	0.661121	0.856376	-0.512111	down	0.512111	up	7.17975	no	OK	gi|307105352|gb|EFN53602.1|	hypothetical protein CHLNCDRAFT_136834 [Chlorella variabilis]	CTR1	K14510	GO:0097159;GO:1901363;GO:0005488;GO:0016772
ORTHOMCL2090	282	14	37.68	3.84	0.0350218	0.186722	-2.72202	down	2.72202	up	3.58437	no	OK	gi|307109364|gb|EFN57602.1|	hypothetical protein CHLNCDRAFT_7476, partial [Chlorella variabilis]	ALG9	K03846	GO:0006506;GO:0031227;GO:0016757
ORTHOMCL2091	10179	5416	852.97	497.12	0.554504	0.794528	0.689048	up	-0.689048	down	9.92027	no	OK	gi|307109881|gb|EFN58118.1|	hypothetical protein CHLNCDRAFT_20512, partial [Chlorella variabilis]	E3.4.24.64	K01412	GO:0016787;GO:0008152;GO:0006508;GO:0004222;GO:0046872;GO:0031966
ORTHOMCL2093	130	9	16.36	2.98	0.0857304	0.319821	-2.23749	down	2.23749	up	2.55491	no	OK	gi|307102859|gb|EFN51125.1|	hypothetical protein CHLNCDRAFT_141313 [Chlorella variabilis]	_	_	_
ORTHOMCL2094	655	21	79.37	6.08	0.00953503	0.0854656	-3.356	down	3.356	up	4.72172	no	OK	gi|307104905|gb|EFN53156.1|	hypothetical protein CHLNCDRAFT_136931 [Chlorella variabilis]	_	_	_
ORTHOMCL2095	236	12	27.36	3.03	0.0405433	0.204614	-2.68577	down	2.68577	up	3.33556	no	OK	gi|159490730|ref|XP_001703326.1|	predicted protein [Chlamydomonas reinhardtii]	tatD	K03424	GO:0006308;GO:0016787;GO:0043170;GO:0004536
ORTHOMCL2096	699.96	54	33.83	4.32	0.0876544	0.324622	-2.09442	down	2.09442	up	4.98288	no	OK	gi|16226131|gb|AAL16081.1|AF421381_1	smooth muscle caldesmon protein [Oryctolagus cuniculus]	PAXIP1, PTIP	K14972	_
ORTHOMCL2097	1074	42	56.9	6.25	0.0154961	0.112257	-3.07335	down	3.07335	up	5.45839	no	OK	gi|307108248|gb|EFN56488.1|	hypothetical protein CHLNCDRAFT_8491, partial [Chlorella variabilis]	sms, radA	K04485	GO:0003684;GO:0005524;GO:0017111;GO:0006281
ORTHOMCL2098	383	1767	38.23	197.25	0.00332221	0.0438845	3.80394	up	-3.80394	down	7.70641	yes	OK	gi|307105654|gb|EFN53902.1|	hypothetical protein CHLNCDRAFT_136077 [Chlorella variabilis]	_	_	_
ORTHOMCL2099	1256	2966	74.16	156.52	0.0221354	0.141359	2.83868	up	-2.83868	down	8.54343	no	OK	gi|307105088|gb|EFN53339.1|	hypothetical protein CHLNCDRAFT_137067 [Chlorella variabilis]	_	_	GO:0005488
ORTHOMCL21	1887	607	28.16	6.97	0.975649	0.997113	-0.0369537	down	0.0369537	up	7.08531	no	OK	gi|384252974|gb|EIE26449.1|	ketoacyl-synt-domain-containing protein [Coccomyxa subellipsoidea C-169]	mxaF	K15641	GO:0008152;GO:0003824;GO:0005488;GO:0043167;GO:0016740;GO:0036094
ORTHOMCL210	1305	198	85.62	15.94	0.342717	0.653388	-1.12062	down	1.12062	up	6.11918	no	OK	gi|307109010|gb|EFN57249.1|	hypothetical protein CHLNCDRAFT_143778 [Chlorella variabilis]	_	_	_
ORTHOMCL2101	716	2510.33	83.98	330.36	0.00734649	0.073295	3.40833	up	-3.40833	down	8.24342	no	OK	gi|471203302|ref|XP_004258470.1|	hypothetical protein EIN_413670 [Entamoeba invadens IP1]	_	_	_
ORTHOMCL2103	1146.81	762	127.65	94.37	0.390685	0.693225	1.00912	up	-1.00912	down	6.97567	no	OK	_	_	_	_	_
ORTHOMCL2104	1058	68	88.7	6.59	0.055283	0.246254	-2.35818	down	2.35818	up	5.53071	no	OK	gi|307111651|gb|EFN59885.1|	hypothetical protein CHLNCDRAFT_49321 [Chlorella variabilis]	NUF2, CDCA1	K11548	GO:0007067;GO:0000775
ORTHOMCL2105	342	44	33.23	4.91	0.261505	0.579145	-1.35658	down	1.35658	up	4.12322	no	OK	gi|298712047|emb|CBJ32983.1|	conserved unknown protein [Ectocarpus siliculosus]	BIRC6, BRUCE	K10586	_
ORTHOMCL2106	143	11	18.18	3.84	0.108146	0.368616	-2.08868	down	2.08868	up	2.71493	no	OK	gi|307109715|gb|EFN57952.1|	hypothetical protein CHLNCDRAFT_142066 [Chlorella variabilis]	_	_	_
ORTHOMCL2107	678	441	55.06	39.69	0.405493	0.698781	0.978464	up	-0.978464	down	6.19622	no	OK	gi|384244798|gb|EIE18296.1|	kinase-like protein, partial [Coccomyxa subellipsoidea C-169]	_	_	GO:0016310;GO:0004672;GO:0016301;GO:0000166
ORTHOMCL2108	4182	2109.99	179.47	100.64	0.599355	0.819885	0.61237	up	-0.61237	down	8.59	no	OK	gi|307107147|gb|EFN55391.1|	hypothetical protein CHLNCDRAFT_12761, partial [Chlorella variabilis]	CTR1	K14510	GO:0006468;GO:0005524;GO:0009069;GO:0004674
ORTHOMCL2109	363	254	47.35	36	0.358718	0.664463	1.08343	up	-1.08343	down	5.36417	no	OK	gi|307109752|gb|EFN57989.1|	hypothetical protein CHLNCDRAFT_142148 [Chlorella variabilis]	_	_	_
ORTHOMCL211	12472.9	79	291.76	5.56	5.51856e-05	0.00348779	-5.70115	down	5.70115	up	8.85644	yes	OK	gi|307102435|gb|EFN50710.1|	hypothetical protein CHLNCDRAFT_142589 [Chlorella variabilis]	motB	K02557	_
ORTHOMCL2110	5524.07	73	186.33	6.57	0.000584885	0.0159197	-4.63996	down	4.63996	up	7.71146	yes	OK	gi|159487461|ref|XP_001701741.1|	structural maintenance of chromosomes protein 2 [Chlamydomonas reinhardtii]	SMC2	K06674	GO:0006259;GO:0000796;GO:0043229;GO:0005524;GO:0007076;GO:0016881;GO:0051276
ORTHOMCL2111	294	38	29.89	5.49	0.270309	0.589049	-1.34952	down	1.34952	up	3.90822	no	OK	gi|307109156|gb|EFN57394.1|	hypothetical protein CHLNCDRAFT_20987 [Chlorella variabilis]	_	_	GO:0042432;GO:0016114;GO:0016844
ORTHOMCL2115	681	27	28.27	3.58	0.0171426	0.120052	-3.05144	down	3.05144	up	4.80672	no	OK	gi|307103751|gb|EFN52009.1|	hypothetical protein CHLNCDRAFT_139551 [Chlorella variabilis]	_	_	GO:0008026;GO:0005524;GO:0004386;GO:0000166;GO:0003676
ORTHOMCL212	555	8	53.32	5	0.00133946	0.0253728	-4.49575	down	4.49575	up	4.41464	yes	OK	gi|307106730|gb|EFN54975.1|	hypothetical protein CHLNCDRAFT_24352 [Chlorella variabilis]	NSUN5, WBSCR20	K15264	GO:0016740
ORTHOMCL2120	2077.06	1446	214.8	196.74	0.359266	0.664678	1.07679	up	-1.07679	down	7.87821	no	OK	gi|307109861|gb|EFN58098.1|	hypothetical protein CHLNCDRAFT_30197 [Chlorella variabilis]	gpsA	K00057	GO:0046486;GO:0046168;GO:0055114;GO:0005975;GO:0051287;GO:0004367;GO:0009331
ORTHOMCL2122	488	36	40.41	5.5	0.0796604	0.30681	-2.1576	down	2.1576	up	4.45359	no	OK	gi|307106974|gb|EFN55218.1|	hypothetical protein CHLNCDRAFT_52598 [Chlorella variabilis]	POLQ	K02349	GO:0006260;GO:0008026;GO:0003887;GO:0003677;GO:0005524;GO:0042575
ORTHOMCL2123	3177.51	2273	173.86	133.52	0.342245	0.653362	1.11575	up	-1.11575	down	8.51852	no	OK	gi|302836077|ref|XP_002949599.1|	hypothetical protein VOLCADRAFT_117294 [Volvox carteri f. nagariensis]	TGL4	K14674	GO:0016787;GO:0008152;GO:0006629
ORTHOMCL2124	1285.08	59	41.53	5.87	0.023009	0.144148	-2.84294	down	2.84294	up	5.7422	no	OK	gi|493279660|ref|WP_006237433.1|	ATP-dependent DNA helicase RecG [Saccharomonospora xinjiangensis]	recG	K03655	GO:0097159;GO:1901363;GO:0004386
ORTHOMCL2126	192	41	17.78	5.89	0.615835	0.831012	-0.626509	down	0.626509	up	3.53291	no	OK	_	_	_	_	_
ORTHOMCL2127	464	40	47.03	6.21	0.113844	0.378378	-1.93339	down	1.93339	up	4.42401	no	OK	gi|307104096|gb|EFN52352.1|	expressed protein [Chlorella variabilis]	_	_	GO:0008146;GO:0016021
ORTHOMCL213	397	6230.17	35.07	565.37	7.18966e-05	0.0039522	5.57005	up	-5.57005	down	9.45568	yes	OK	gi|307108875|gb|EFN57114.1|	hypothetical protein CHLNCDRAFT_51433 [Chlorella variabilis]	E3.1.1.3	K01046	_
ORTHOMCL2131	5671	1324	417.32	120.4	0.668231	0.858372	-0.499296	down	0.499296	up	8.46314	no	OK	gi|384245615|gb|EIE19108.1|	spliceosome component, nuclear pre-mRNA splicing factor [Coccomyxa subellipsoidea C-169]	PRPF19, PRP19	K10599	GO:0044424;GO:0006499;GO:0000151;GO:0016567;GO:0042742;GO:0009507;GO:0043231;GO:0005634;GO:0004842;GO:0005618
ORTHOMCL2132	3962.87	615	406.75	153.83	0.354544	0.663093	-1.08842	down	1.08842	up	7.73077	no	OK	gi|307109218|gb|EFN57456.1|	hypothetical protein CHLNCDRAFT_34706 [Chlorella variabilis]	SNRK2	K14498	GO:0004672;GO:0006468;GO:0005524
ORTHOMCL2134	1258	40	54.16	5.05	0.00854361	0.0811933	-3.37159	down	3.37159	up	5.65712	no	OK	gi|307104625|gb|EFN52878.1|	hypothetical protein CHLNCDRAFT_58747 [Chlorella variabilis]	_	_	_
ORTHOMCL2135	322	32	32.96	5.37	0.158395	0.450703	-1.72765	down	1.72765	up	3.94442	no	OK	gi|307104185|gb|EFN52440.1|	hypothetical protein CHLNCDRAFT_138968 [Chlorella variabilis]	DUSP, MKP	K04459	GO:0000188;GO:1901700;GO:0005515;GO:0006979;GO:0009719;GO:0008138;GO:0006570;GO:0035335;GO:0033549;GO:0010033;GO:0004725
ORTHOMCL2138	172	10	19.6	3.85	0.0568137	0.250317	-2.49033	down	2.49033	up	2.91285	no	OK	gi|307111446|gb|EFN59680.1|	hypothetical protein CHLNCDRAFT_133199 [Chlorella variabilis]	_	_	_
ORTHOMCL2139	2222	931	285.63	160.24	0.767743	0.909379	0.344307	up	-0.344307	down	7.5216	no	OK	gi|307104278|gb|EFN52533.1|	hypothetical protein CHLNCDRAFT_49097 [Chlorella variabilis]	clpP, CLPP	K01358	GO:0009534;GO:0009941;GO:0006508;GO:0004252;GO:0009840
ORTHOMCL214	704	25	41.83	3.06	0.0124167	0.0980572	-3.20984	down	3.20984	up	4.83844	no	OK	_	_	_	_	_
ORTHOMCL2141	5260.05	945	435.33	87.37	0.453602	0.728335	-0.877225	down	0.877225	up	8.20998	no	OK	gi|384248463|gb|EIE21947.1|	SecY protein [Coccomyxa subellipsoidea C-169]	SEC61A	K10956	GO:0015031;GO:0005739;GO:0005886
ORTHOMCL2143	2193	2125	291.21	296.59	0.190575	0.49677	1.55376	up	-1.55376	down	8.29667	no	OK	gi|307111774|gb|EFN60008.1|	hypothetical protein CHLNCDRAFT_133176 [Chlorella variabilis]	K08999	K08999	GO:0016567;GO:0005634;GO:0004518;GO:0090305
ORTHOMCL2144	322.87	21	14.69	4.49	0.0626593	0.263564	-2.33689	down	2.33689	up	3.83268	no	OK	gi|307105028|gb|EFN53279.1|	hypothetical protein CHLNCDRAFT_58577 [Chlorella variabilis]	_	_	_
ORTHOMCL2147	345	20	49.76	4.06	0.0496736	0.231329	-2.50181	down	2.50181	up	3.90175	no	OK	gi|307103890|gb|EFN52147.1|	hypothetical protein CHLNCDRAFT_54649 [Chlorella variabilis]	E2.1.1.98, dph5	K00586	GO:0032259;GO:0046489;GO:0017183;GO:0004164
ORTHOMCL2149	401	23	45.83	4.61	0.0466072	0.223165	-2.51812	down	2.51812	up	4.11439	no	OK	gi|384246313|gb|EIE19804.1|	MFS general substrate transporter [Coccomyxa subellipsoidea C-169]	_	_	GO:0016021;GO:0055085
ORTHOMCL215	856.95	27	54.26	5.69	0.00900745	0.0836172	-3.38292	down	3.38292	up	5.10484	no	OK	gi|307104909|gb|EFN53160.1|	hypothetical protein CHLNCDRAFT_58586 [Chlorella variabilis]	_	_	GO:0007155
ORTHOMCL2150	264	478	55.08	113.16	0.0454491	0.219873	2.45416	up	-2.45416	down	5.95962	no	OK	_	_	_	_	_
ORTHOMCL2151	327	207	59.8	41.26	0.428757	0.715701	0.938912	up	-0.938912	down	5.11676	no	OK	_	_	_	_	_
ORTHOMCL2152	711	36	40.29	4.74	0.031011	0.172328	-2.70022	down	2.70022	up	4.9099	no	OK	gi|307107456|gb|EFN55699.1|	hypothetical protein CHLNCDRAFT_133982 [Chlorella variabilis]	TAF5	K03130	GO:0006355;GO:0005634
ORTHOMCL2153	2183	36	99.6	5.61	0.00121542	0.0241662	-4.31809	down	4.31809	up	6.38802	yes	OK	gi|472584184|gb|EMS21790.1|	DNA replication ATP-dependent helicase Dna2 [Rhodosporidium toruloides NP11]	DNA2	K10742	GO:0016787
ORTHOMCL2155	2212	2000	111.41	116.4	0.219501	0.535339	1.45386	up	-1.45386	down	8.23526	no	OK	gi|384252205|gb|EIE25681.1|	putative chloroplast 1-hydroxy-2-methyl-2-(E)-butenyl-4-diphosphate synthase precursor [Coccomyxa subellipsoidea C-169]	E1.17.7.1, gcpE, ispG	K03526	GO:0051539;GO:0009941;GO:0016114;GO:0009617;GO:0005506;GO:0055114;GO:0009401;GO:0009862;GO:0005351;GO:0046429;GO:0009570
ORTHOMCL216	1068.99	507	92.65	48.4	0.655194	0.855537	0.523006	up	-0.523006	down	6.5683	no	OK	gi|307104120|gb|EFN52375.1|	hypothetical protein CHLNCDRAFT_138809 [Chlorella variabilis]	_	_	GO:0016021
ORTHOMCL2160	440	35	23.38	4.84	0.0982834	0.34637	-2.04884	down	2.04884	up	4.32521	no	OK	gi|307104477|gb|EFN52730.1|	hypothetical protein CHLNCDRAFT_138272 [Chlorella variabilis]	_	_	_
ORTHOMCL2163	476	165	36.77	15.74	0.95422	0.988785	0.0708147	up	-0.0708147	down	5.1522	no	OK	gi|307105807|gb|EFN54055.1|	hypothetical protein CHLNCDRAFT_136134 [Chlorella variabilis]	_	_	_
ORTHOMCL2164	761.86	28	57.62	5.21	0.0133113	0.102328	-3.16126	down	3.16126	up	4.9567	no	OK	gi|384251939|gb|EIE25416.1|	hypothetical protein COCSUDRAFT_61635 [Coccomyxa subellipsoidea C-169]	_	_	_
ORTHOMCL2165	303	17	38.05	3.92	0.0444795	0.217431	-2.54764	down	2.54764	up	3.70992	no	OK	gi|307110613|gb|EFN58849.1|	hypothetical protein CHLNCDRAFT_34185 [Chlorella variabilis]	SLC35B1	K15275	GO:0016021;GO:0055085;GO:0015780
ORTHOMCL2166	311	280	29.16	28.98	0.22387	0.539656	1.44677	up	-1.44677	down	5.39708	no	OK	gi|384252284|gb|EIE25760.1|	hypothetical protein COCSUDRAFT_60776 [Coccomyxa subellipsoidea C-169]	_	_	GO:0046872
ORTHOMCL2167	154.64	11	25.84	3.66	0.0921798	0.333928	-2.20464	down	2.20464	up	2.80921	no	OK	gi|307109634|gb|EFN57871.1|	hypothetical protein CHLNCDRAFT_141868 [Chlorella variabilis]	CDC25A	K06645	GO:0005737;GO:0004721;GO:0005622;GO:0006570;GO:0000087;GO:0035335;GO:0006470;GO:0005634;GO:0004725
ORTHOMCL217	382	45	37.12	6.43	0.221331	0.537124	-1.48366	down	1.48366	up	4.24817	no	OK	gi|482814100|gb|EOA90778.1|	hypothetical protein SETTUDRAFT_24909 [Setosphaeria turcica Et28A]	SMARCE1	K11651	_
ORTHOMCL2170	594.01	778	39.64	57.2	0.0990074	0.348408	1.98799	up	-1.98799	down	6.74698	no	OK	gi|255083334|ref|XP_002504653.1|	predicted protein [Micromonas sp. RCC299]	_	_	_
ORTHOMCL2172	158	29	16.51	5.58	0.496311	0.75888	-0.843705	down	0.843705	up	3.17415	no	OK	gi|307111872|gb|EFN60106.1|	hypothetical protein CHLNCDRAFT_29281 [Chlorella variabilis]	uppS	K00806	GO:0016765
ORTHOMCL2174	276	576	28.69	64.68	0.0314238	0.17376	2.65911	up	-2.65911	down	6.19935	no	OK	gi|307107125|gb|EFN55369.1|	hypothetical protein CHLNCDRAFT_134417 [Chlorella variabilis]	_	_	_
ORTHOMCL2175	182	57	47.56	22.36	0.952157	0.988107	-0.07538	down	0.07538	up	3.69297	no	OK	_	_	_	_	_
ORTHOMCL218	2180.09	1234	196.58	117.79	0.505589	0.765598	0.778275	up	-0.778275	down	7.75249	no	OK	gi|115484369|ref|NP_001065846.1|	Os11g0168500 [Oryza sativa Japonica Group]	EREBP	K09286	GO:0001666;GO:0010468;GO:0044238;GO:0034645
ORTHOMCL2180	366	12	28.25	4.07	0.0124699	0.0983238	-3.31801	down	3.31801	up	3.89297	no	OK	gi|307111446|gb|EFN59680.1|	hypothetical protein CHLNCDRAFT_133199 [Chlorella variabilis]	_	_	_
ORTHOMCL2182	1297	1481.93	136.59	101.35	0.134234	0.411327	1.79143	up	-1.79143	down	7.71958	no	OK	gi|307103816|gb|EFN52073.1|	hypothetical protein CHLNCDRAFT_32668 [Chlorella variabilis]	CPK	K13412	GO:0006468;GO:0005524;GO:0009069;GO:0004674;GO:0005509
ORTHOMCL2183	1209	777	62.14	46.8	0.412547	0.705117	0.961319	up	-0.961319	down	7.01991	no	OK	gi|307110694|gb|EFN58930.1|	hypothetical protein CHLNCDRAFT_140903 [Chlorella variabilis]	zntA	K01534	GO:0019829;GO:0006812;GO:0005524;GO:0016021;GO:0046872
ORTHOMCL2184	209	23	32.68	6.88	0.208378	0.520193	-1.57926	down	1.57926	up	3.36072	no	OK	gi|307110056|gb|EFN58293.1|	hypothetical protein CHLNCDRAFT_142277 [Chlorella variabilis]	_	_	_
ORTHOMCL2185	179	96	12.22	9.63	0.561053	0.798636	0.699348	up	-0.699348	down	4.0931	no	OK	gi|384248771|gb|EIE22254.1|	UVR3 AtUVR3-like 6-4 DNA photolyase protein [Coccomyxa subellipsoidea C-169]	CRY	K02295	GO:0003913;GO:0006281
ORTHOMCL2187	250	37	37.12	6.2	0.343343	0.654136	-1.1543	down	1.1543	up	3.73185	no	OK	gi|307105523|gb|EFN53772.1|	hypothetical protein CHLNCDRAFT_53568 [Chlorella variabilis]	_	_	_
ORTHOMCL2189	171	22	12.44	4.55	0.281259	0.600998	-1.35411	down	1.35411	up	3.13131	no	OK	gi|384254157|gb|EIE27631.1|	S-adenosyl-L-methionine-dependent methyltransferase [Coccomyxa subellipsoidea C-169]	_	_	GO:0008168;GO:0032259
ORTHOMCL2190	760	51	25.19	4.6	0.0618189	0.261756	-2.29527	down	2.29527	up	5.06557	no	OK	gi|307106799|gb|EFN55044.1|	hypothetical protein CHLNCDRAFT_134899 [Chlorella variabilis]	helS	K03726	GO:0006725;GO:1901363;GO:0097159;GO:0046483;GO:0003824;GO:0034641;GO:0016818;GO:1901360;GO:0044238
ORTHOMCL2194	713	32	54.01	6.25	0.0227333	0.143866	-2.87357	down	2.87357	up	4.8924	no	OK	gi|307111272|gb|EFN59507.1|	hypothetical protein CHLNCDRAFT_13113, partial [Chlorella variabilis]	AAAS	K14320	GO:0016020
ORTHOMCL2195	84.11	20	9.29	4.04	0.728097	0.891977	-0.468545	down	0.468545	up	2.4076	no	OK	gi|307107100|gb|EFN55344.1|	hypothetical protein CHLNCDRAFT_134354 [Chlorella variabilis]	parB, spo0J	K03497	_
ORTHOMCL2197	2776	611	124.17	30.88	0.616909	0.831492	-0.584301	down	0.584301	up	7.39816	no	OK	gi|168045576|ref|XP_001775253.1|	predicted protein [Physcomitrella patens subsp. patens]	PPP6R3, SAPS3	K15501	_
ORTHOMCL2199	332	26	26.07	5.21	0.0966312	0.343353	-2.07	down	2.07	up	3.91797	no	OK	gi|307108346|gb|EFN56586.1|	hypothetical protein CHLNCDRAFT_57509 [Chlorella variabilis]	cefD	K04127	GO:0030170;GO:0008152;GO:0003824
ORTHOMCL22	28529.5	5504.39	296.1	62.77	0.506921	0.765598	-0.774498	down	0.774498	up	10.6861	no	OK	gi|307103528|gb|EFN51787.1|	hypothetical protein CHLNCDRAFT_59118, partial [Chlorella variabilis]	TRRAP	K08874	GO:0016773;GO:0005829
ORTHOMCL2202	5910.62	564	729.22	71.66	0.134429	0.411327	-1.79004	down	1.79004	up	8.11803	no	OK	gi|307110158|gb|EFN58394.1|	hypothetical protein CHLNCDRAFT_13809, partial [Chlorella variabilis]	_	_	_
ORTHOMCL2203	637.91	87.67	34.25	5.48	0.293022	0.610806	-1.25743	down	1.25743	up	5.04731	no	OK	gi|384254313|gb|EIE27787.1|	hypothetical protein COCSUDRAFT_64386 [Coccomyxa subellipsoidea C-169]	_	_	_
ORTHOMCL2213	727	503	143.24	103.06	0.364273	0.671197	1.06758	up	-1.06758	down	6.35667	no	OK	gi|307110355|gb|EFN58591.1|	hypothetical protein CHLNCDRAFT_140767 [Chlorella variabilis]	fabG	K00059	_
ORTHOMCL2216	254	8	27.84	2.75	0.0133023	0.102328	-3.36925	down	3.36925	up	3.36884	no	OK	gi|357972923|gb|AET98196.1|	hypothetical protein EPVG_00309 [Emiliania huxleyi virus 201]	WASF2	K05748	_
ORTHOMCL2217	773	217	69.74	34.4	0.844454	0.94508	-0.233285	down	0.233285	up	5.70464	no	OK	gi|339257814|ref|XP_003369093.1|	glycosyl transferase family 8 [Trichinella spiralis]	LARGE	K09668	_
ORTHOMCL2218	127.01	9	11.69	3.82	0.0912863	0.333038	-2.20391	down	2.20391	up	2.52739	no	OK	gi|302837660|ref|XP_002950389.1|	hypothetical protein VOLCADRAFT_104648 [Volvox carteri f. nagariensis]	APEX2	K10772	GO:0005622;GO:0005488;GO:0006281;GO:0004518;GO:0090305
ORTHOMCL2219	2048	291	175.91	67.8	0.30338	0.617753	-1.21541	down	1.21541	up	6.73964	no	OK	gi|307105990|gb|EFN54237.1|	hypothetical protein CHLNCDRAFT_25065, partial [Chlorella variabilis]	E1.4.1.4, gdhA	K00262	GO:0006118;GO:0006520;GO:0009536;GO:0016639;GO:0055114;GO:0004354;GO:0000166;GO:0009507;GO:0044710
ORTHOMCL2221	10492	1365	585.2	78.31	0.255337	0.5729	-1.34287	down	1.34287	up	9.0585	no	OK	gi|307104883|gb|EFN53135.1|	hypothetical protein CHLNCDRAFT_32365 [Chlorella variabilis]	_	_	GO:0016020;GO:0016887;GO:0005524;GO:0006200
ORTHOMCL2223	1219	24	42.29	5.8	0.00234347	0.0366013	-4.06016	down	4.06016	up	5.56343	yes	OK	gi|307109574|gb|EFN57812.1|	hypothetical protein CHLNCDRAFT_51116 [Chlorella variabilis]	UTP20	K14772	_
ORTHOMCL2224	516	26	34.75	4.75	0.0323928	0.176508	-2.70561	down	2.70561	up	4.44963	no	OK	gi|307102431|gb|EFN50706.1|	hypothetical protein CHLNCDRAFT_7483 [Chlorella variabilis]	TC.APA	K03294	GO:0015802;GO:0016021;GO:0003333;GO:0015171
ORTHOMCL2226	1420.44	56	32.65	4.51	0.0153451	0.11174	-3.06214	down	3.06214	up	5.86105	no	OK	gi|307106974|gb|EFN55218.1|	hypothetical protein CHLNCDRAFT_52598 [Chlorella variabilis]	POLQ	K02349	GO:0006260;GO:0006259;GO:0008026;GO:0003887;GO:0003677;GO:0005524;GO:0004386;GO:0042575;GO:0003676
ORTHOMCL2231	733	22	35.97	4.23	0.00796692	0.0764907	-3.4515	down	3.4515	up	4.87491	no	OK	gi|116748746|ref|YP_845433.1|	putative chromosome segregation ATPase [Syntrophobacter fumaroxidans MPOB]	AHR	K09093	_
ORTHOMCL2232	543	23	30.37	4.41	0.021179	0.137443	-2.95512	down	2.95512	up	4.49267	no	OK	gi|307103486|gb|EFN51745.1|	hypothetical protein CHLNCDRAFT_59088 [Chlorella variabilis]	GLB1, ELNR1	K12309	GO:0004553;GO:0005975
ORTHOMCL2236	185	120	24.33	20.42	0.41279	0.705117	0.973436	up	-0.973436	down	4.31571	no	OK	gi|475510212|gb|EMT05252.1|	hypothetical protein F775_02505 [Aegilops tauschii]	_	_	_
ORTHOMCL2237	1455	20	104.51	4.14	0.000811163	0.0191564	-4.57696	down	4.57696	up	5.79327	yes	OK	gi|307109102|gb|EFN57340.1|	hypothetical protein CHLNCDRAFT_142698 [Chlorella variabilis]	_	_	GO:0006457;GO:0044767;GO:0048856
ORTHOMCL2239	454	15	24.41	4.46	0.0116767	0.0949513	-3.3096	down	3.3096	up	4.20128	no	OK	gi|307106028|gb|EFN54275.1|	hypothetical protein CHLNCDRAFT_31851 [Chlorella variabilis]	_	_	GO:0009941;GO:0015421;GO:0006857;GO:0005524;GO:0016021;GO:0008270;GO:0005886;GO:0055085;GO:0042626;GO:0003676;GO:0046872;GO:0006200
ORTHOMCL2244	8320.8	413	403.67	55.85	0.0271065	0.158879	-2.73281	down	2.73281	up	8.44718	no	OK	gi|384250485|gb|EIE23964.1|	AAA ATPase [Coccomyxa subellipsoidea C-169]	VCP, CDC48	K13525	GO:0009846;GO:0016887;GO:0042802;GO:0046686;GO:0022626;GO:0005524;GO:0005635;GO:0009860;GO:0009524;GO:0005730;GO:0017111;GO:0005819;GO:0005886;GO:0005618;GO:0051301;GO:0006200
ORTHOMCL2245	1011	624	61.7	68.62	0.442051	0.721567	0.90295	up	-0.90295	down	6.72346	no	OK	gi|307111477|gb|EFN59711.1|	hypothetical protein CHLNCDRAFT_133274 [Chlorella variabilis]	_	_	GO:0004518;GO:0090305
ORTHOMCL225	6152.71	8651	306.63	254.97	0.0829093	0.313256	2.09087	up	-2.09087	down	10.2038	no	OK	gi|307102718|gb|EFN50987.1|	hypothetical protein CHLNCDRAFT_59371 [Chlorella variabilis]	TC.CPA1	K03316	GO:0016020;GO:0006885;GO:0015299;GO:0006812;GO:0044765;GO:0015075;GO:0016021;GO:0006814;GO:0055085
ORTHOMCL226	435	14	43.37	3.5	0.0107787	0.0914177	-3.34667	down	3.34667	up	4.13696	no	OK	gi|307109406|gb|EFN57644.1|	hypothetical protein CHLNCDRAFT_142766 [Chlorella variabilis]	_	_	GO:0008168;GO:0032259
ORTHOMCL2268	8212.75	1079	480.75	41.33	0.260322	0.57807	-1.32875	down	1.32875	up	8.70927	no	OK	gi|95932676|gb|ABF57675.1|	chloroplast polyribonucleotide phosphorylase [Chlamydomonas reinhardtii]	pnp, PNPT1	K00962	GO:0016070;GO:0016779
ORTHOMCL2269	1584.03	603	165.08	77.28	0.86028	0.950513	0.205977	up	-0.205977	down	6.95759	no	OK	gi|307102695|gb|EFN50964.1|	hypothetical protein CHLNCDRAFT_59365 [Chlorella variabilis]	algH	K07735	_
ORTHOMCL227	3739.86	2167	397.75	389.89	0.487181	0.752721	0.811963	up	-0.811963	down	8.55272	no	OK	gi|307104693|gb|EFN52945.1|	hypothetical protein CHLNCDRAFT_58670 [Chlorella variabilis]	DLAT, aceF, pdhC	K00627	GO:0016020;GO:0004742;GO:0044434;GO:0006096;GO:0005507;GO:0009941;GO:0008152;GO:0016746;GO:0006090;GO:0006094;GO:0004149;GO:0006979;GO:0022626;GO:0006099;GO:0045254;GO:0008270;GO:0005739;GO:0009507;GO:0042967;GO:0045252;GO:0006554
ORTHOMCL2270	717	1211	38.56	70.88	0.0532759	0.242073	2.35491	up	-2.35491	down	7.3191	no	OK	gi|384251694|gb|EIE25171.1|	hypothetical protein COCSUDRAFT_65132 [Coccomyxa subellipsoidea C-169]	_	_	_
ORTHOMCL2271	754.11	354	220.06	113.64	0.664658	0.857236	0.508336	up	-0.508336	down	6.05582	no	OK	gi|307102843|gb|EFN51110.1|	hypothetical protein CHLNCDRAFT_28371 [Chlorella variabilis]	_	_	GO:0045039;GO:0005743;GO:0046872
ORTHOMCL2272	4113	2057	204.95	113.57	0.606912	0.825225	0.599671	up	-0.599671	down	8.55834	no	OK	gi|307106519|gb|EFN54764.1|	hypothetical protein CHLNCDRAFT_35731 [Chlorella variabilis]	HSPA4	K09489	GO:0005524
ORTHOMCL2273	45	14	8.62	5.24	0.962738	0.992676	-0.084407	down	0.084407	up	1.67452	no	OK	gi|307106384|gb|EFN54630.1|	hypothetical protein CHLNCDRAFT_135167 [Chlorella variabilis]	_	_	_
ORTHOMCL2274	40	370	5.87	42.82	0.000501847	0.0142835	4.79581	up	-4.79581	down	5.39528	yes	OK	gi|307105356|gb|EFN53606.1|	hypothetical protein CHLNCDRAFT_136845 [Chlorella variabilis]	_	_	_
ORTHOMCL2275	145	51	13.99	5.47	0.943433	0.98629	0.0916508	up	-0.0916508	down	3.44734	no	OK	gi|307106083|gb|EFN54330.1|	hypothetical protein CHLNCDRAFT_135566 [Chlorella variabilis]	_	_	_
ORTHOMCL2276	91	16	7.52	4.4	0.483402	0.750302	-0.903234	down	0.903234	up	2.36479	no	OK	gi|307107980|gb|EFN56221.1|	hypothetical protein CHLNCDRAFT_51884 [Chlorella variabilis]	E4.1.99.3, phrB	K01669	GO:0097159;GO:1901363;GO:0010181;GO:0003677;GO:0003913;GO:0005739;GO:0009507;GO:0043231;GO:0006281;GO:0044444
ORTHOMCL2277	681.99	117	77.07	14.87	0.425853	0.713616	-0.943164	down	0.943164	up	5.24222	no	OK	gi|307106901|gb|EFN55145.1|	hypothetical protein CHLNCDRAFT_134232 [Chlorella variabilis]	K07052	K07052	GO:0016020
ORTHOMCL2278	1830.65	790	199.58	99.23	0.740369	0.89718	0.386588	up	-0.386588	down	7.26611	no	OK	gi|357136767|ref|XP_003569975.1|	PREDICTED: heat shock protein STI-like [Brachypodium distachyon]	STIP1	K09553	GO:0034976;GO:0006457;GO:0010286;GO:0009644;GO:0042542
ORTHOMCL2279	728	227	58.56	20.47	0.946546	0.987312	-0.0818379	down	0.0818379	up	5.68938	no	OK	gi|307106539|gb|EFN54784.1|	hypothetical protein CHLNCDRAFT_134736 [Chlorella variabilis]	_	_	GO:0006118;GO:0045281;GO:0000104;GO:0018874;GO:0006119;GO:0019643
ORTHOMCL228	436.95	50	64.66	18.52	0.21002	0.52282	-1.52593	down	1.52593	up	4.43047	no	OK	_	_	_	_	_
ORTHOMCL2280	3112	2746	202.52	198.57	0.230291	0.545748	1.41875	up	-1.41875	down	8.70224	no	OK	gi|307106758|gb|EFN55003.1|	hypothetical protein CHLNCDRAFT_134819 [Chlorella variabilis]	_	_	GO:0016020;GO:0016887;GO:0005524;GO:0006200
ORTHOMCL2281	329	59	102.71	21.43	0.46438	0.734994	-0.878553	down	0.878553	up	4.21531	no	OK	_	_	_	_	_
ORTHOMCL2282	1313	21825.2	92	1337.21	5.84196e-05	0.00360115	5.654	up	-5.654	down	11.263	yes	OK	gi|307102995|gb|EFN51260.1|	expressed protein [Chlorella variabilis]	_	_	GO:0003700;GO:0045449;GO:0006355;GO:0005667;GO:0043565
ORTHOMCL2283	637	129	116.01	28.13	0.552241	0.79195	-0.704022	down	0.704022	up	5.22945	no	OK	gi|307106508|gb|EFN54753.1|	hypothetical protein CHLNCDRAFT_23819 [Chlorella variabilis]	dusA	K05539	GO:0050660;GO:0017150;GO:0002943;GO:0055114
ORTHOMCL2284	1338	6357.44	126.74	522.17	0.00297341	0.0414276	3.84726	up	-3.84726	down	9.55172	yes	OK	gi|307107171|gb|EFN55415.1|	hypothetical protein CHLNCDRAFT_58003 [Chlorella variabilis]	_	_	GO:0005515;GO:0003700;GO:0045449;GO:0009620;GO:0006355;GO:0005667;GO:0008081
ORTHOMCL2285	738	149	61.2	11.95	0.549482	0.790189	-0.708478	down	0.708478	up	5.43983	no	OK	gi|302846075|ref|XP_002954575.1|	molecular chaperone [Volvox carteri f. nagariensis]	SEC63	K09540	GO:0031204;GO:0044464;GO:0008565
ORTHOMCL2286	2259	526	188.51	48.94	0.666763	0.857857	-0.503085	down	0.503085	up	7.13389	no	OK	gi|307110562|gb|EFN58798.1|	hypothetical protein CHLNCDRAFT_19464 [Chlorella variabilis]	RBBP4, HAT2, CAF1, MIS16	K10752	_
ORTHOMCL2287	586	80	173.52	27.48	0.288164	0.607516	-1.27215	down	1.27215	up	4.92074	no	OK	gi|307111530|gb|EFN59764.1|	hypothetical protein CHLNCDRAFT_59539 [Chlorella variabilis]	_	_	GO:0016021
ORTHOMCL2288	1437	1265	144.88	137.73	0.231856	0.54853	1.41521	up	-1.41521	down	7.58452	no	OK	gi|307104042|gb|EFN52298.1|	hypothetical protein CHLNCDRAFT_139056 [Chlorella variabilis]	_	_	_
ORTHOMCL2289	751	281	133.74	56.78	0.877848	0.957679	0.181037	up	-0.181037	down	5.86745	no	OK	_	_	_	_	_
ORTHOMCL229	465	11	58.38	4.5	0.00489194	0.0572633	-3.78728	down	3.78728	up	4.19897	no	OK	gi|307104963|gb|EFN53214.1|	hypothetical protein CHLNCDRAFT_11702, partial [Chlorella variabilis]	E2.7.6.2, THI80	K00949	GO:0051260;GO:0000271;GO:0006772;GO:0009229;GO:0006813;GO:0006816;GO:0010029;GO:0004788;GO:0009536;GO:0005524;GO:0030007;GO:0005829;GO:0009651;GO:0008076;GO:0015271;GO:0015269;GO:0007030;GO:0005774;GO:0010119;GO:0070838
ORTHOMCL2290	886	272	90.46	31.07	0.931652	0.980438	-0.104289	down	0.104289	up	5.9619	no	OK	gi|307110776|gb|EFN59011.1|	hypothetical protein CHLNCDRAFT_137678 [Chlorella variabilis]	_	_	_
ORTHOMCL2291	2569	1143	222.22	110.3	0.71154	0.884416	0.430929	up	-0.430929	down	7.78003	no	OK	gi|307103444|gb|EFN51704.1|	hypothetical protein CHLNCDRAFT_59799 [Chlorella variabilis]	GOT1	K14454	GO:0000162;GO:0006522;GO:0009821;GO:0030170;GO:0009094;GO:0006560;GO:0006536;GO:0006534;GO:0006571;GO:0006525;GO:0006107;GO:0006531;GO:0004069;GO:0015976;GO:0080130
ORTHOMCL2292	104.55	280	15.19	40.47	0.0171502	0.120052	3.00989	up	-3.00989	down	5.1108	no	OK	gi|307102784|gb|EFN51052.1|	hypothetical protein CHLNCDRAFT_141561 [Chlorella variabilis]	PARS, proS	K01881	GO:0006418;GO:0004812;GO:0000166
ORTHOMCL2293	2967	51	135.88	7.07	0.0013768	0.0259052	-4.25968	down	4.25968	up	6.83259	yes	OK	gi|307106250|gb|EFN54496.1|	hypothetical protein CHLNCDRAFT_52952 [Chlorella variabilis]	_	_	_
ORTHOMCL2294	1218.99	30452.8	212.38	5858.7	1.55456e-05	0.00164966	6.24174	up	-6.24174	down	11.7342	yes	OK	_	_	_	_	_
ORTHOMCL2295	3164	6062	192.79	405.16	0.0384001	0.19723	2.53727	up	-2.53727	down	9.61566	no	OK	gi|307109311|gb|EFN57549.1|	hypothetical protein CHLNCDRAFT_143182 [Chlorella variabilis]	ndh	K03885	GO:0050660;GO:0055114;GO:0016491
ORTHOMCL2296	873.97	78	173.29	19.4	0.119187	0.38672	-1.88505	down	1.88505	up	5.34351	no	OK	gi|384250250|gb|EIE23730.1|	thioredoxin-like protein [Coccomyxa subellipsoidea C-169]	_	_	_
ORTHOMCL2297	1718	57	107.79	6.88	0.00946753	0.0854656	-3.31144	down	3.31144	up	6.11064	no	OK	gi|307109571|gb|EFN57809.1|	hypothetical protein CHLNCDRAFT_21002 [Chlorella variabilis]	_	_	GO:0005815;GO:0000922;GO:0000226
ORTHOMCL2298	349	82	104.11	26.32	0.681053	0.86541	-0.489538	down	0.489538	up	4.44715	no	OK	gi|307108121|gb|EFN56362.1|	hypothetical protein CHLNCDRAFT_10178, partial [Chlorella variabilis]	cysK	K01738	GO:0044434;GO:0010043;GO:0046686;GO:0016740;GO:0048046;GO:0004124;GO:0005777;GO:0043167;GO:0005739;GO:0005886;GO:0005634;GO:0009333;GO:0007568;GO:0006535;GO:2000377
ORTHOMCL2299	264	28	19.75	4.35	0.182516	0.485469	-1.63335	down	1.63335	up	3.68184	no	OK	gi|470112486|ref|XP_004292465.1|	PREDICTED: uncharacterized protein LOC101291497 [Fragaria vesca subsp. vesca]	SMG1	K08873	GO:0016740
ORTHOMCL23	549	403	43.39	35.13	0.328904	0.642119	1.1528	up	-1.1528	down	6.00931	no	OK	gi|307107154|gb|EFN55398.1|	hypothetical protein CHLNCDRAFT_134503 [Chlorella variabilis]	_	_	_
ORTHOMCL230	4753.46	9066	411.72	1309.99	0.0388206	0.19842	2.5309	up	-2.5309	down	10.1974	no	OK	gi|307110826|gb|EFN59061.1|	hypothetical protein CHLNCDRAFT_137778 [Chlorella variabilis]	_	_	_
ORTHOMCL2300	1927	744	122.75	52.65	0.846337	0.946245	0.226342	up	-0.226342	down	7.25134	no	OK	gi|307109437|gb|EFN57675.1|	hypothetical protein CHLNCDRAFT_57211 [Chlorella variabilis]	_	_	GO:0016020;GO:0044464;GO:0000166;GO:0017111
ORTHOMCL2301	1998	395	216.07	48.07	0.528147	0.778233	-0.739086	down	0.739086	up	6.86407	no	OK	gi|307111719|gb|EFN59953.1|	expressed protein [Chlorella variabilis]	_	_	GO:0016787
ORTHOMCL2302	1803	311	187.9	36.57	0.426252	0.713712	-0.935773	down	0.935773	up	6.64564	no	OK	gi|159490328|ref|XP_001703131.1|	NimA-related protein kinase 2 [Chlamydomonas reinhardtii]	E2.7.11.1	K08282	GO:0006468;GO:0005524;GO:0009069;GO:0004674
ORTHOMCL2303	158	22	25.13	4.11	0.32213	0.636428	-1.2403	down	1.2403	up	3.04977	no	OK	gi|159464183|ref|XP_001690321.1|	hypothetical protein CHLREDRAFT_188317 [Chlamydomonas reinhardtii]	_	_	_
ORTHOMCL2305	1919	3149	237.56	437.9	0.0570133	0.250528	2.31368	up	-2.31368	down	8.70561	no	OK	gi|307105427|gb|EFN53676.1|	hypothetical protein CHLNCDRAFT_136458 [Chlorella variabilis]	E2.7.7.15, PCYT1	K00968	GO:0005737;GO:0006657;GO:0004105;GO:0008284
ORTHOMCL2306	2295	253	203.78	25.24	0.184453	0.488303	-1.58145	down	1.58145	up	6.80341	no	OK	gi|307110879|gb|EFN59114.1|	hypothetical protein CHLNCDRAFT_137913 [Chlorella variabilis]	ASP5	K00811	GO:0010150;GO:0000162;GO:0009693;GO:0006522;GO:0033853;GO:0009821;GO:0005507;GO:0009941;GO:0030170;GO:0009094;GO:0033854;GO:0006560;GO:0006536;GO:0006534;GO:0046686;GO:0048046;GO:0006571;GO:0005777;GO:0006525;GO:0006107;GO:0005829;GO:0005886;GO:0006531;GO:0009409;GO:0004069;GO:0015976;GO:0005618;GO:0080130;GO:0010319;GO:0009570
ORTHOMCL2307	177	20	19.95	3.29	0.213111	0.526392	-1.54045	down	1.54045	up	3.13286	no	OK	gi|384246692|gb|EIE20181.1|	PaO-domain-containing protein, partial [Coccomyxa subellipsoidea C-169]	CAO	K13600	GO:0051537;GO:0044434;GO:0010277;GO:0055114;GO:0009579;GO:0046872;GO:0009528
ORTHOMCL2308	324	380	33.59	43.52	0.128719	0.402974	1.82817	up	-1.82817	down	5.74499	no	OK	gi|307103329|gb|EFN51590.1|	hypothetical protein CHLNCDRAFT_140110 [Chlorella variabilis]	_	_	_
ORTHOMCL2309	878	91	92.95	10.79	0.164982	0.461834	-1.66957	down	1.66957	up	5.3982	no	OK	gi|307111190|gb|EFN59425.1|	hypothetical protein CHLNCDRAFT_19374 [Chlorella variabilis]	_	_	_
ORTHOMCL231	1721.07	1158	204.48	123.6	0.381385	0.683422	1.02759	up	-1.02759	down	7.57367	no	OK	gi|307109581|gb|EFN57819.1|	hypothetical protein CHLNCDRAFT_57326 [Chlorella variabilis]	AP2	K09284	GO:0060255;GO:0080090;GO:0031323;GO:0043231;GO:0006351
ORTHOMCL2310	995.25	169	193.52	38.56	0.41791	0.708564	-0.957795	down	0.957795	up	5.78135	no	OK	gi|307107496|gb|EFN55739.1|	hypothetical protein CHLNCDRAFT_134074 [Chlorella variabilis]	_	_	_
ORTHOMCL2311	1919	162	199.99	18.95	0.103625	0.360661	-1.9661	down	1.9661	up	6.45888	no	OK	gi|307106826|gb|EFN55071.1|	hypothetical protein CHLNCDRAFT_35851 [Chlorella variabilis]	RFC3_5	K10756	GO:0006260;GO:0003677;GO:0005524;GO:0017111
ORTHOMCL2312	2156	140	131.57	8.98	0.0550015	0.245732	-2.34447	down	2.34447	up	6.55755	no	OK	gi|307106305|gb|EFN54551.1|	hypothetical protein CHLNCDRAFT_58189 [Chlorella variabilis]	ndh	K03885	GO:0050660;GO:0055114;GO:0016491;GO:0005509
ORTHOMCL2313	5575.9	922	218.52	39.96	0.395311	0.694362	-0.99693	down	0.99693	up	8.25311	no	OK	gi|384249095|gb|EIE22577.1|	ubiquitin-activating enzyme E1 [Coccomyxa subellipsoidea C-169]	UBE1, UBA1	K03178	GO:0051707;GO:0046686;GO:0008641;GO:0005524;GO:0016567;GO:0005886;GO:0004842
ORTHOMCL2314	280	65	77.76	20.87	0.671079	0.859493	-0.506735	down	0.506735	up	4.12292	no	OK	_	_	_	_	_
ORTHOMCL2315	1962.99	328	164.84	30.71	0.40332	0.696966	-0.981658	down	0.981658	up	6.75269	no	OK	gi|307105722|gb|EFN53970.1|	hypothetical protein CHLNCDRAFT_31879 [Chlorella variabilis]	SRP54, ffh	K03106	GO:0006184;GO:0003924;GO:0006614;GO:0005525;GO:0048500;GO:0008312
ORTHOMCL2316	696	107.99	66.19	11.7	0.358445	0.664463	-1.08781	down	1.08781	up	5.22408	no	OK	gi|307110259|gb|EFN58495.1|	hypothetical protein CHLNCDRAFT_56881 [Chlorella variabilis]	_	_	_
ORTHOMCL2317	339	184	94.14	58.22	0.545877	0.787873	0.717159	up	-0.717159	down	5.02735	no	OK	gi|307102838|gb|EFN51105.1|	hypothetical protein CHLNCDRAFT_59336 [Chlorella variabilis]	_	_	_
ORTHOMCL2318	1511	180	229.45	32.77	0.217458	0.532673	-1.46943	down	1.46943	up	6.22988	no	OK	gi|307111428|gb|EFN59662.1|	hypothetical protein CHLNCDRAFT_12877, partial [Chlorella variabilis]	rbfA	K02834	GO:0006364
ORTHOMCL2319	2554	940.72	151.27	61.84	0.891805	0.964202	0.158851	up	-0.158851	down	7.62182	no	OK	gi|307111454|gb|EFN59688.1|	hypothetical protein CHLNCDRAFT_133227 [Chlorella variabilis]	_	_	GO:0008378;GO:0006486;GO:0016021;GO:0005794
ORTHOMCL232	864	164	66.87	14.55	0.498558	0.760243	-0.797507	down	0.797507	up	5.63405	no	OK	gi|307109243|gb|EFN57481.1|	hypothetical protein CHLNCDRAFT_143004 [Chlorella variabilis]	rnb	K01147	GO:0004540;GO:0051252
ORTHOMCL2320	1223	131	163.48	19.71	0.176023	0.478961	-1.6225	down	1.6225	up	5.88652	no	OK	gi|307110082|gb|EFN58319.1|	hypothetical protein CHLNCDRAFT_142343 [Chlorella variabilis]	_	_	_
ORTHOMCL2321	384	119	46.53	16.19	0.940227	0.984133	-0.0906883	down	0.0906883	up	4.76245	no	OK	gi|384253957|gb|EIE27431.1|	hypothetical protein COCSUDRAFT_45859 [Coccomyxa subellipsoidea C-169]	_	_	_
ORTHOMCL2322	59	14	8.07	3.5	0.748238	0.900874	-0.472358	down	0.472358	up	1.89969	no	OK	gi|307111059|gb|EFN59294.1|	hypothetical protein CHLNCDRAFT_137645 [Chlorella variabilis]	_	_	GO:0016740
ORTHOMCL2323	1289.41	183	172.94	29.22	0.304123	0.617832	-1.21641	down	1.21641	up	6.07208	no	OK	gi|307109497|gb|EFN57735.1|	hypothetical protein CHLNCDRAFT_142990 [Chlorella variabilis]	PSMD8, RPN12	K03031	GO:0005838;GO:0009791;GO:0006508;GO:0048731;GO:0010033;GO:0044767
ORTHOMCL2324	3134.92	622	122.74	26.93	0.530253	0.778909	-0.733999	down	0.733999	up	7.51563	no	OK	gi|307104062|gb|EFN52318.1|	hypothetical protein CHLNCDRAFT_139104 [Chlorella variabilis]	CTR9	K15176	_
ORTHOMCL2325	1286	743.79	57.65	44.82	0.489655	0.753483	0.809668	up	-0.809668	down	7.0107	no	OK	gi|159487203|ref|XP_001701623.1|	chlamyopsin-5 sensory rhodopsin [Chlamydomonas reinhardtii]	_	_	GO:0016310;GO:0004871;GO:0007165;GO:0016301;GO:0034654
ORTHOMCL2326	947	405	111.4	53.78	0.749645	0.901987	0.373792	up	-0.373792	down	6.30744	no	OK	_	_	_	_	_
ORTHOMCL2327	846.79	77	84.74	9.9	0.125514	0.396706	-1.85838	down	1.85838	up	5.30404	no	OK	gi|307110544|gb|EFN58780.1|	hypothetical protein CHLNCDRAFT_140537 [Chlorella variabilis]	SRRM2, SRM300	K13172	_
ORTHOMCL2328	49	33	17.16	12.32	0.41781	0.708564	1.02344	up	-1.02344	down	2.41986	no	OK	_	_	_	_	_
ORTHOMCL2329	695	98	235.23	38.78	0.302709	0.617421	-1.22575	down	1.22575	up	5.17976	no	OK	gi|307111934|gb|EFN60168.1|	hypothetical protein CHLNCDRAFT_33701 [Chlorella variabilis]	SF3B14	K12833	GO:0000166;GO:0003676
ORTHOMCL233	318	6	32.3	2.8	0.00319745	0.0429931	-4.10073	down	4.10073	up	3.63915	yes	OK	gi|307110389|gb|EFN58625.1|	hypothetical protein CHLNCDRAFT_34235 [Chlorella variabilis]	_	_	GO:0008152;GO:0003824;GO:0043231;GO:0044444
ORTHOMCL2330	362	31	150.35	15.27	0.117895	0.384995	-1.94202	down	1.94202	up	4.06651	no	OK	gi|307103084|gb|EFN51348.1|	hypothetical protein CHLNCDRAFT_141064 [Chlorella variabilis]	_	_	_
ORTHOMCL2331	2110.98	995	163.91	85.21	0.659365	0.856087	0.51413	up	-0.51413	down	7.54502	no	OK	gi|307106894|gb|EFN55138.1|	hypothetical protein CHLNCDRAFT_57929 [Chlorella variabilis]	GPT, ALT	K00814	GO:0009058;GO:0030170;GO:0008483;GO:0009507
ORTHOMCL2332	158.84	22	43.81	7.86	0.315855	0.631147	-1.24938	down	1.24938	up	3.05621	no	OK	gi|307108622|gb|EFN56862.1|	hypothetical protein CHLNCDRAFT_144486 [Chlorella variabilis]	_	_	GO:0015095;GO:0015693
ORTHOMCL2333	1396	234	185.38	34.96	0.407461	0.701023	-0.976977	down	0.976977	up	6.26289	no	OK	gi|307105281|gb|EFN53531.1|	hypothetical protein CHLNCDRAFT_53691 [Chlorella variabilis]	_	_	GO:0016020;GO:0071310;GO:0043067;GO:0007165;GO:0005622;GO:0006886;GO:0031348;GO:0005484;GO:0009620;GO:0016192;GO:1901701;GO:0009725
ORTHOMCL2334	649	2034	202.61	721.02	0.0101036	0.0879672	3.24665	up	-3.24665	down	7.95451	no	OK	_	_	_	_	_
ORTHOMCL2335	3692.05	3480	130.56	136.24	0.201532	0.511578	1.51395	up	-1.51395	down	9.01876	no	OK	gi|307106774|gb|EFN55019.1|	hypothetical protein CHLNCDRAFT_24126 [Chlorella variabilis]	_	_	GO:0006468;GO:0005524;GO:0009069;GO:0004674
ORTHOMCL2336	1249.09	27	46.29	3.75	0.00299236	0.0414276	-3.92613	down	3.92613	up	5.60618	yes	OK	gi|307104095|gb|EFN52351.1|	hypothetical protein CHLNCDRAFT_139190 [Chlorella variabilis]	_	_	_
ORTHOMCL2337	1719	153	176.41	17.57	0.116772	0.383491	-1.88975	down	1.88975	up	6.31614	no	OK	gi|307105696|gb|EFN53944.1|	hypothetical protein CHLNCDRAFT_136187 [Chlorella variabilis]	_	_	_
ORTHOMCL2338	2360	274	204.14	26.44	0.205568	0.518031	-1.50675	down	1.50675	up	6.86267	no	OK	gi|384246040|gb|EIE19531.1|	putative 26S proteasome regulatory subunit [Coccomyxa subellipsoidea C-169]	PSMD12, RPN5	K03035	GO:0006096;GO:0042023;GO:0009506;GO:0006094;GO:0080129;GO:0046686;GO:0009407;GO:0009853;GO:0008541;GO:0051788;GO:0009640;GO:0006635;GO:0005829;GO:0009651;GO:0005634;GO:0010388;GO:0043161;GO:0051510;GO:0009793
ORTHOMCL2339	1502.99	473	150.65	52.01	0.954203	0.988785	-0.0685506	down	0.0685506	up	6.74159	no	OK	gi|470127201|ref|XP_004299564.1|	PREDICTED: poly(A) polymerase-like [Fragaria vesca subsp. vesca]	PAP	K14376	GO:0031123;GO:0016779
ORTHOMCL234	5511	960	306.4	49.82	0.431311	0.717445	-0.921755	down	0.921755	up	8.2617	no	OK	gi|307103487|gb|EFN51746.1|	hypothetical protein CHLNCDRAFT_32823 [Chlorella variabilis]	AP1B1	K12392	GO:0048193;GO:0030276;GO:0006886;GO:0030244;GO:0008565;GO:0016192;GO:0005829;GO:0005886;GO:0005634;GO:0030131;GO:0030117;GO:0009630
ORTHOMCL2340	5582	107	179.41	10.26	0.00180031	0.0309642	-4.10416	down	4.10416	up	7.75124	yes	OK	gi|307106676|gb|EFN54921.1|	hypothetical protein CHLNCDRAFT_134635 [Chlorella variabilis]	SMC4	K06675	GO:0030261;GO:0005694;GO:0006310;GO:0005524;GO:0005634;GO:0006281;GO:0007062
ORTHOMCL2341	222.02	2682	35.08	410.46	0.000168487	0.00715687	5.19167	up	-5.19167	down	8.24799	yes	OK	gi|159468257|ref|XP_001692299.1|	hypothetical protein CHLREDRAFT_145791 [Chlamydomonas reinhardtii]	algH	K07735	GO:0003824
ORTHOMCL2342	1746	322	181.96	37.76	0.474901	0.743999	-0.839311	down	0.839311	up	6.63305	no	OK	gi|307104618|gb|EFN52871.1|	hypothetical protein CHLNCDRAFT_138366 [Chlorella variabilis]	ATPeVAC39, ATP6D	K02146	GO:0033179;GO:0015078;GO:0005886;GO:0005774;GO:0015991;GO:0000325
ORTHOMCL2343	1750	621	127.51	53.05	0.929101	0.979776	0.104653	up	-0.104653	down	7.04808	no	OK	gi|308799577|ref|XP_003074569.1|	unnamed protein product [Ostreococcus tauri]	_	_	_
ORTHOMCL2344	4544.19	1235	189.94	57.05	0.809968	0.932544	-0.280061	down	0.280061	up	8.23836	no	OK	gi|384247147|gb|EIE20634.1|	hypothetical protein COCSUDRAFT_67160 [Coccomyxa subellipsoidea C-169]	AARS, alaS	K01872	GO:0016876;GO:0043039;GO:0000166
ORTHOMCL2345	873	352	118.27	51.55	0.804352	0.930548	0.288846	up	-0.288846	down	6.1428	no	OK	_	_	_	_	_
ORTHOMCL2346	497	218	49.73	24.4	0.727571	0.891977	0.410177	up	-0.410177	down	5.39745	no	OK	gi|307106291|gb|EFN54537.1|	expressed protein [Chlorella variabilis]	_	_	_
ORTHOMCL2347	870	1438	176.87	333.27	0.0561993	0.248705	2.32384	up	-2.32384	down	7.57236	no	OK	gi|307111348|gb|EFN59582.1|	expressed protein [Chlorella variabilis]	_	_	_
ORTHOMCL2348	975.7	342	136.95	53.96	0.943545	0.98629	0.0864477	up	-0.0864477	down	6.19624	no	OK	gi|159484300|ref|XP_001700196.1|	predicted protein [Chlamydomonas reinhardtii]	_	_	_
ORTHOMCL2349	1188	69	132.76	8.64	0.0429437	0.212708	-2.50429	down	2.50429	up	5.67478	no	OK	gi|307108909|gb|EFN57148.1|	hypothetical protein CHLNCDRAFT_30535 [Chlorella variabilis]	_	_	GO:0016021;GO:0006810
ORTHOMCL235	5367	9890.02	405.1	491.53	0.0424271	0.211081	2.48114	up	-2.48114	down	10.3304	no	OK	gi|307110917|gb|EFN59152.1|	hypothetical protein CHLNCDRAFT_56759 [Chlorella variabilis]	MEPCE, BCDIN3	K15190	GO:0016020;GO:0016310;GO:0008168;GO:0004871;GO:0044237;GO:0032259;GO:0009365;GO:0007165;GO:0016301;GO:0000155;GO:0045449;GO:0023014;GO:0005524;GO:0006355;GO:0035556;GO:0000160;GO:0000166;GO:0000156
ORTHOMCL2350	128	81	40.59	28.48	0.431657	0.717764	0.937192	up	-0.937192	down	3.75848	no	OK	gi|307108868|gb|EFN57107.1|	hypothetical protein CHLNCDRAFT_143929 [Chlorella variabilis]	ABF	K14432	_
ORTHOMCL2351	2415	2004	193.11	178.19	0.259851	0.577634	1.33009	up	-1.33009	down	8.27235	no	OK	gi|307104450|gb|EFN52704.1|	hypothetical protein CHLNCDRAFT_26566 [Chlorella variabilis]	gshA	K01919	GO:0009700;GO:0052544;GO:0009408;GO:0009816;GO:0009908;GO:0046686;GO:0004357;GO:0010193;GO:0000166;GO:0050832;GO:0019761;GO:0009753;GO:0017109;GO:0002213;GO:0006750;GO:0009570
ORTHOMCL2352	696.49	367	132.65	72.39	0.564846	0.800003	0.675766	up	-0.675766	down	6.04074	no	OK	gi|15221564|ref|NP_176461.1|	carboxylate clamp-tetratricopeptide repeat protein [Arabidopsis thaliana]	STIP1	K09553	GO:0009165;GO:0046686;GO:0005829;GO:0005886;GO:0009644;GO:0005634;GO:0042542
ORTHOMCL2353	2062	306	200.84	45.46	0.328217	0.641001	-1.15275	down	1.15275	up	6.76854	no	OK	gi|307106879|gb|EFN55123.1|	hypothetical protein CHLNCDRAFT_134175 [Chlorella variabilis]	TC.AAA	K03301	GO:0005471;GO:0005524;GO:0016021;GO:0006810
ORTHOMCL2354	1606.08	123	153.82	13.16	0.0830436	0.313341	-2.10626	down	2.10626	up	6.17514	no	OK	gi|302830500|ref|XP_002946816.1|	hypothetical protein VOLCADRAFT_87172 [Volvox carteri f. nagariensis]	RPC37, POLR3E	K14721	_
ORTHOMCL2355	383	425	53.32	65.27	0.14525	0.428705	1.74849	up	-1.74849	down	5.92492	no	OK	_	_	_	_	_
ORTHOMCL2356	772	304	144.52	64.69	0.828062	0.939176	0.254722	up	-0.254722	down	5.94675	no	OK	gi|307110741|gb|EFN58976.1|	hypothetical protein CHLNCDRAFT_137593 [Chlorella variabilis]	_	_	_
ORTHOMCL2357	1554	310	164.08	39.96	0.535817	0.783413	-0.726053	down	0.726053	up	6.50657	no	OK	gi|307108018|gb|EFN56259.1|	hypothetical protein CHLNCDRAFT_145104 [Chlorella variabilis]	_	_	_
ORTHOMCL2358	204	103	66.26	39.13	0.608398	0.826177	0.612521	up	-0.612521	down	4.22939	no	OK	_	_	_	_	_
ORTHOMCL2359	1815.99	811	150.92	75.14	0.708432	0.883356	0.436296	up	-0.436296	down	7.28259	no	OK	gi|307104129|gb|EFN52384.1|	hypothetical protein CHLNCDRAFT_58854 [Chlorella variabilis]	_	_	GO:0055114;GO:0000166;GO:0016491
ORTHOMCL236	869	248	45.16	27.07	0.860355	0.950513	-0.209554	down	0.209554	up	5.88438	no	OK	gi|307107452|gb|EFN55695.1|	hypothetical protein CHLNCDRAFT_133971 [Chlorella variabilis]	MLO	K08472	GO:0010483;GO:0005737;GO:0009607;GO:0012505;GO:0016021;GO:0005516;GO:0008219;GO:0006952
ORTHOMCL2360	92	7	11.25	3.13	0.123943	0.393233	-2.09738	down	2.09738	up	2.09072	no	OK	gi|307111063|gb|EFN59298.1|	hypothetical protein CHLNCDRAFT_49816 [Chlorella variabilis]	_	_	_
ORTHOMCL2361	1865	156.99	209	19.83	0.102769	0.358349	-1.97013	down	1.97013	up	6.41695	no	OK	gi|307105228|gb|EFN53478.1|	hypothetical protein CHLNCDRAFT_56260 [Chlorella variabilis]	_	_	_
ORTHOMCL2362	1744	741.49	134.98	38.8	0.754816	0.905312	0.364441	up	-0.364441	down	7.18337	no	OK	gi|307108216|gb|EFN56457.1|	hypothetical protein CHLNCDRAFT_145112 [Chlorella variabilis]	SFRS16	K13168	_
ORTHOMCL2363	1867	2801	187.29	315.07	0.0710878	0.285808	2.18436	up	-2.18436	down	8.5591	no	OK	gi|307102476|gb|EFN50750.1|	hypothetical protein CHLNCDRAFT_59447 [Chlorella variabilis]	_	_	GO:0006807;GO:0005975;GO:0016810
ORTHOMCL2364	745	174	87.64	22.97	0.672228	0.860042	-0.498488	down	0.498488	up	5.53621	no	OK	gi|307103223|gb|EFN51485.1|	hypothetical protein CHLNCDRAFT_59242 [Chlorella variabilis]	_	_	_
ORTHOMCL2365	972	27	184.54	6.26	0.00626909	0.0663293	-3.5645	down	3.5645	up	5.27082	no	OK	gi|307102640|gb|EFN50910.1|	hypothetical protein CHLNCDRAFT_59377 [Chlorella variabilis]	ATP2B	K05850	GO:0070588;GO:0005524;GO:0016529;GO:0016021;GO:0005388;GO:0046872
ORTHOMCL2366	332	293	81.01	82.13	0.232245	0.548982	1.41806	up	-1.41806	down	5.47059	no	OK	gi|307111468|gb|EFN59702.1|	hypothetical protein CHLNCDRAFT_133257 [Chlorella variabilis]	_	_	_
ORTHOMCL2367	334	48	30.46	6.7	0.321489	0.635792	-1.19728	down	1.19728	up	4.1347	no	OK	gi|384254144|gb|EIE27618.1|	PSS-domain-containing protein [Coccomyxa subellipsoidea C-169]	PTDSS2	K08730	GO:0016020;GO:0006659
ORTHOMCL2368	2835.29	1530	133.97	78.67	0.543415	0.7875	0.709473	up	-0.709473	down	8.08854	no	OK	gi|307110033|gb|EFN58270.1|	hypothetical protein CHLNCDRAFT_57098 [Chlorella variabilis]	_	_	_
ORTHOMCL2369	5926	1006	203.65	38.2	0.413187	0.705189	-0.958977	down	0.958977	up	8.35368	no	OK	gi|307103930|gb|EFN52187.1|	hypothetical protein CHLNCDRAFT_59036 [Chlorella variabilis]	RPB2, POLR2B	K03010	GO:0005665;GO:0003899;GO:0003677;GO:0005730;GO:0006144;GO:0006206;GO:0032549;GO:0006351
ORTHOMCL237	645.03	99.05	36.02	6.32	0.35397	0.663093	-1.10347	down	1.10347	up	5.1096	no	OK	gi|307109853|gb|EFN58090.1|	hypothetical protein CHLNCDRAFT_142400 [Chlorella variabilis]	smc	K03529	GO:0044763
ORTHOMCL2370	10	12	3.17	4.11	0.184095	0.487817	1.824	up	-1.824	down	0.655116	no	OK	gi|307110460|gb|EFN58696.1|	hypothetical protein CHLNCDRAFT_50159 [Chlorella variabilis]	_	_	_
ORTHOMCL2371	512	302	45.36	32.56	0.477649	0.74601	0.837303	up	-0.837303	down	5.6987	no	OK	gi|307105358|gb|EFN53608.1|	hypothetical protein CHLNCDRAFT_32147 [Chlorella variabilis]	E2.7.11.19, PHKG	K00871	GO:0016310;GO:0004672;GO:0000166
ORTHOMCL2372	1881	531	116.2	36.09	0.847438	0.94672	-0.225303	down	0.225303	up	6.99098	no	OK	gi|509078899|gb|AGN27239.1|	CYP97A1 [Parachlorella kessleri]	LUT5, CYP97A3	K15747	GO:0006118;GO:0009055;GO:0020037;GO:0005506;GO:0010291;GO:0055114;GO:0016705;GO:0009507;GO:0016123
ORTHOMCL2373	1073	188	147.86	29.18	0.43895	0.719981	-0.913034	down	0.913034	up	5.90538	no	OK	gi|307106717|gb|EFN54962.1|	hypothetical protein CHLNCDRAFT_134731 [Chlorella variabilis]	_	_	GO:0016020;GO:0044464
ORTHOMCL2374	801.92	408.59	93.24	53.29	0.592777	0.817098	0.627625	up	-0.627625	down	6.21602	no	OK	gi|307108335|gb|EFN56575.1|	hypothetical protein CHLNCDRAFT_51550 [Chlorella variabilis]	_	_	GO:0008168;GO:0032259;GO:0016757
ORTHOMCL2375	2082	307	200.36	33.02	0.324965	0.639209	-1.16197	down	1.16197	up	6.77961	no	OK	gi|159476424|ref|XP_001696311.1|	Mu1-Adaptin [Chlamydomonas Mu1-Adaptin [Chlamydomonas reinhardtii]	AP1M	K12393	GO:0006886;GO:0016192;GO:0030131
ORTHOMCL2376	2154.11	105	160.14	8.69	0.0267345	0.157293	-2.75774	down	2.75774	up	6.49622	no	OK	gi|307109198|gb|EFN57436.1|	hypothetical protein CHLNCDRAFT_142905 [Chlorella variabilis]	MPP10	K14559	_
ORTHOMCL2377	1147	374	131.84	46.58	0.989423	1	-0.0173847	down	0.0173847	up	6.37676	no	OK	gi|307110394|gb|EFN58630.1|	hypothetical protein CHLNCDRAFT_34239 [Chlorella variabilis]	EIF2B1	K03239	GO:0005085;GO:0019509;GO:0003743;GO:0005851;GO:0005840;GO:0046523;GO:0006446;GO:0043087
ORTHOMCL2378	414	35	160.36	18.48	0.113051	0.376859	-1.96104	down	1.96104	up	4.25499	no	OK	gi|307108566|gb|EFN56806.1|	hypothetical protein CHLNCDRAFT_144331 [Chlorella variabilis]	_	_	_
ORTHOMCL2379	1254.99	414	143.43	44.85	1	1	-0.0006197	down	0.0006197	up	6.51492	no	OK	gi|307104031|gb|EFN52287.1|	expressed protein [Chlorella variabilis]	_	_	GO:0004713;GO:0006468;GO:0005524
ORTHOMCL238	1255	161	67.58	16.83	0.252264	0.57011	-1.36251	down	1.36251	up	5.99143	no	OK	gi|255580072|ref|XP_002530869.1|	Ubiquitin-protein ligase bre-1, putative [Ricinus communis]	BRE1	K10696	GO:0044699
ORTHOMCL2380	518	271	81.32	49.27	0.570182	0.803961	0.664319	up	-0.664319	down	5.60723	no	OK	gi|307108575|gb|EFN56815.1|	hypothetical protein CHLNCDRAFT_57515 [Chlorella variabilis]	_	_	_
ORTHOMCL2381	923	238	104.01	30.07	0.761829	0.907831	-0.35584	down	0.35584	up	5.90562	no	OK	gi|125605806|gb|EAZ44842.1|	hypothetical protein OsJ_29480 [Oryza sativa Japonica Group]	_	_	GO:0005515;GO:0009788;GO:0006865;GO:0016567;GO:0005829;GO:0005739;GO:0005634;GO:0004842;GO:0046872
ORTHOMCL2382	432	262	101.12	46.93	0.456583	0.730237	0.877328	up	-0.877328	down	5.47903	no	OK	_	_	_	_	_
ORTHOMCL2383	1857	511	183.09	56.33	0.822937	0.936434	-0.262156	down	0.262156	up	6.95561	no	OK	gi|307105120|gb|EFN53371.1|	hypothetical protein CHLNCDRAFT_137133 [Chlorella variabilis]	_	_	GO:0006950
ORTHOMCL2384	2357.97	562	197.59	53.19	0.687705	0.869543	-0.469468	down	0.469468	up	7.20973	no	OK	gi|308809447|ref|XP_003082033.1|	GTP-binding protein-like (ISS) [Ostreococcus tauri]	engA	K03977	GO:0000166
ORTHOMCL2385	114	23	29.68	5.36	0.564116	0.800003	-0.706952	down	0.706952	up	2.75471	no	OK	gi|470364680|ref|XP_004365923.1|	cytoplasmic DExD/H-box RNA helicase [Capsaspora owczarzaki ATCC 30864]	_	_	_
ORTHOMCL2386	656	60	191.43	21.1	0.12792	0.400697	-1.84914	down	1.84914	up	4.93868	no	OK	gi|307104511|gb|EFN52764.1|	hypothetical protein CHLNCDRAFT_26410 [Chlorella variabilis]	LSM3	K12622	GO:0003676;GO:0030529
ORTHOMCL2387	2991.09	1391	158.34	82.15	0.6711	0.859493	0.494807	up	-0.494807	down	8.03648	no	OK	gi|242042720|ref|XP_002459231.1|	hypothetical protein SORBIDRAFT_02g001070 [Sorghum bicolor]	_	_	GO:0016772
ORTHOMCL2388	863	489	125.82	80.41	0.506777	0.765598	0.779576	up	-0.779576	down	6.41586	no	OK	gi|307108222|gb|EFN56463.1|	hypothetical protein CHLNCDRAFT_22436, partial [Chlorella variabilis]	_	_	_
ORTHOMCL2389	843	158	60.65	12.42	0.488936	0.753483	-0.815754	down	0.815754	up	5.59201	no	OK	gi|307111870|gb|EFN60104.1|	hypothetical protein CHLNCDRAFT_49597 [Chlorella variabilis]	UAF30, SPP27	K15223	_
ORTHOMCL239	420	118	36.35	9.55	0.850825	0.947294	-0.232012	down	0.232012	up	4.82554	no	OK	_	_	_	_	_
ORTHOMCL2390	2228	808	200.94	67.11	0.907461	0.971018	0.136021	up	-0.136021	down	7.41282	no	OK	gi|307104839|gb|EFN53091.1|	hypothetical protein CHLNCDRAFT_10864 [Chlorella variabilis]	_	_	GO:0016773;GO:0006139;GO:0005524
ORTHOMCL2391	1010.15	401	109.24	48.57	0.819957	0.936138	0.266593	up	-0.266593	down	6.34099	no	OK	gi|307106032|gb|EFN54279.1|	hypothetical protein CHLNCDRAFT_31856, partial [Chlorella variabilis]	_	_	GO:0005744;GO:0015031;GO:0016491;GO:0046872
ORTHOMCL2392	392	76	47.65	10.37	0.524212	0.775172	-0.766447	down	0.766447	up	4.50717	no	OK	gi|307109159|gb|EFN57397.1|	hypothetical protein CHLNCDRAFT_142819 [Chlorella variabilis]	_	_	GO:0016787
ORTHOMCL2393	1013.01	4903.45	154.41	647.22	0.0028277	0.0404785	3.8739	up	-3.8739	down	9.17519	yes	OK	gi|307111952|gb|EFN60186.1|	hypothetical protein CHLNCDRAFT_133701 [Chlorella variabilis]	_	_	_
ORTHOMCL2394	1620.26	317	132.55	29.23	0.520023	0.772516	-0.753844	down	0.753844	up	6.55617	no	OK	gi|307106227|gb|EFN54473.1|	hypothetical protein CHLNCDRAFT_52919 [Chlorella variabilis]	MAK21, NOC1, CEBPZ	K14832	GO:0017111
ORTHOMCL2395	1215	693	159.76	74.35	0.500643	0.761637	0.789148	up	-0.789148	down	6.9157	no	OK	gi|307105602|gb|EFN53850.1|	hypothetical protein CHLNCDRAFT_135941 [Chlorella variabilis]	tolA	K03646	_
ORTHOMCL2396	648	351	66.67	40.41	0.542307	0.786528	0.714515	up	-0.714515	down	5.96148	no	OK	gi|302839709|ref|XP_002951411.1|	molecular chaperone [Volvox carteri f. nagariensis]	_	_	GO:0005488
ORTHOMCL2397	1946.02	1064	162.73	98.79	0.533198	0.781402	0.728241	up	-0.728241	down	7.55725	no	OK	gi|384249748|gb|EIE23229.1|	alanine-glyoxylate transaminase [Coccomyxa subellipsoidea C-169]	AGXT2	K00827	GO:0030170;GO:0008152;GO:0046686;GO:0008483;GO:0043562;GO:0008270;GO:0005739;GO:0005886
ORTHOMCL2398	661.3	319	48.1	49.16	0.641695	0.847183	0.548012	up	-0.548012	down	5.88917	no	OK	_	_	_	_	_
ORTHOMCL2399	1741.06	94	106.74	7.21	0.0347024	0.185842	-2.61016	down	2.61016	up	6.20948	no	OK	gi|384250805|gb|EIE24284.1|	alpha/beta-hydrolase [Coccomyxa subellipsoidea C-169]	_	_	_
ORTHOMCL240	1162.6	44	105.89	8.58	0.0138408	0.104169	-3.12124	down	3.12124	up	5.56785	no	OK	gi|307109814|gb|EFN58051.1|	expressed protein [Chlorella variabilis]	SIP1, GEMIN2	K13130	_
ORTHOMCL2400	835.34	807	207.61	227.64	0.192226	0.499448	1.54973	up	-1.54973	down	6.89991	no	OK	gi|307105019|gb|EFN53270.1|	hypothetical protein CHLNCDRAFT_32297 [Chlorella variabilis]	gcvH	K02437	GO:0005960;GO:0019464
ORTHOMCL2401	1120	167	147.75	24.21	0.332467	0.645702	-1.14563	down	1.14563	up	5.89113	no	OK	gi|307104161|gb|EFN52416.1|	hypothetical protein CHLNCDRAFT_138907 [Chlorella variabilis]	_	_	GO:0044424
ORTHOMCL2402	310	440.99	44.55	70.42	0.0826684	0.312979	2.10653	up	-2.10653	down	5.90306	no	OK	gi|159486324|ref|XP_001701191.1|	peptidyl-prolyl cis-trans isomerase, FKBP-type [Chlamydomonas reinhardtii]	_	_	GO:0016020;GO:0006457;GO:0005528;GO:0003755;GO:0000413
ORTHOMCL2403	1501	12	123.72	5.78	0.000173903	0.00727666	-5.3529	down	5.3529	up	5.81396	yes	OK	gi|307107664|gb|EFN55906.1|	hypothetical protein CHLNCDRAFT_22742 [Chlorella variabilis]	RRP9	K14793	GO:0044707
ORTHOMCL2404	1343	269	158.92	37.88	0.53989	0.785461	-0.720155	down	0.720155	up	6.2984	no	OK	gi|384245376|gb|EIE18870.1|	glutathione synthetase ATP-binding domain-like protein [Coccomyxa subellipsoidea C-169]	E2.7.9.4	K08244	GO:0008152;GO:0016301;GO:0005524
ORTHOMCL2405	846	476	94.02	80.68	0.512338	0.769536	0.769404	up	-0.769404	down	6.38073	no	OK	gi|307111026|gb|EFN59261.1|	hypothetical protein CHLNCDRAFT_56646 [Chlorella variabilis]	_	_	GO:0016787;GO:0006629
ORTHOMCL2406	1601	41105.2	161.01	4542.68	1.41126e-05	0.00164853	6.2813	up	-6.2813	down	12.1665	yes	OK	gi|307104020|gb|EFN52276.1|	hypothetical protein CHLNCDRAFT_139207 [Chlorella variabilis]	_	_	_
ORTHOMCL2407	3050.42	540	152.44	29.67	0.443571	0.721572	-0.89826	down	0.89826	up	7.4166	no	OK	gi|384249467|gb|EIE22948.1|	protein prenylyltransferase [Coccomyxa subellipsoidea C-169]	SYF1, XAB2	K12867	GO:0016740;GO:0006397;GO:0005634
ORTHOMCL2408	644.95	208	106.37	67.76	0.97844	0.997113	-0.0333312	down	0.0333312	up	5.53842	no	OK	_	_	_	_	_
ORTHOMCL2409	1148	161	162.46	27.61	0.298341	0.615451	-1.23399	down	1.23399	up	5.89996	no	OK	gi|307105298|gb|EFN53548.1|	hypothetical protein CHLNCDRAFT_53713 [Chlorella variabilis]	_	_	_
ORTHOMCL241	2651	1051	196.01	87.7	0.820431	0.936138	0.264557	up	-0.264557	down	7.73228	no	OK	gi|307111638|gb|EFN59872.1|	hypothetical protein CHLNCDRAFT_6787, partial [Chlorella variabilis]	E2.4.1.21, glgA	K00703	GO:0005982;GO:0005985;GO:0009011;GO:0009250;GO:0009507
ORTHOMCL2410	2773.93	188	181.1	13.64	0.0610343	0.259665	-2.28304	down	2.28304	up	6.93088	no	OK	gi|307107747|gb|EFN55989.1|	hypothetical protein CHLNCDRAFT_145360 [Chlorella variabilis]	TC.NCS2	K03458	GO:0016020;GO:0005215;GO:0055085
ORTHOMCL2411	5748	1442	125.32	30.45	0.734008	0.894382	-0.395594	down	0.395594	up	8.52644	no	OK	gi|307106600|gb|EFN54845.1|	hypothetical protein CHLNCDRAFT_35815 [Chlorella variabilis]	_	_	GO:0005086;GO:0043087;GO:0032012
ORTHOMCL2413	2428	377	319.25	55.76	0.355916	0.663619	-1.08752	down	1.08752	up	7.02458	no	OK	gi|307105231|gb|EFN53481.1|	hypothetical protein CHLNCDRAFT_25653 [Chlorella variabilis]	PSMB4	K02736	GO:0051603;GO:0005737;GO:0050896;GO:0005634;GO:0004298;GO:0005839
ORTHOMCL2414	988	469	111.03	57.28	0.653703	0.85465	0.524274	up	-0.524274	down	6.45532	no	OK	gi|302849095|ref|XP_002956078.1|	hypothetical protein VOLCADRAFT_107065 [Volvox carteri f. nagariensis]	CDC5L, CDC5, CEF1	K12860	GO:0071011;GO:0051298;GO:0071013
ORTHOMCL2415	1693	420	105.07	29.69	0.724172	0.890689	-0.41165	down	0.41165	up	6.75635	no	OK	gi|307106201|gb|EFN54448.1|	hypothetical protein CHLNCDRAFT_135870 [Chlorella variabilis]	RBM25, S164	K12822	_
ORTHOMCL2416	1062	310.74	131.07	43.08	0.883406	0.960306	-0.172368	down	0.172368	up	6.19097	no	OK	gi|307107859|gb|EFN56100.1|	hypothetical protein CHLNCDRAFT_144683 [Chlorella variabilis]	_	_	GO:0005506;GO:0055114;GO:0016021;GO:0006633;GO:0016491
ORTHOMCL2417	659	283	107.81	52.39	0.744637	0.898662	0.379698	up	-0.379698	down	5.78747	no	OK	_	_	_	_	_
ORTHOMCL2419	630	2649	161.22	92.18	0.00429954	0.0519559	3.6706	up	-3.6706	down	8.3004	no	OK	gi|307109676|gb|EFN57913.1|	hypothetical protein CHLNCDRAFT_57029 [Chlorella variabilis]	SF3B1, SAP155	K12828	GO:0005829;GO:0009507
ORTHOMCL242	740	171	29.81	9	0.663686	0.857179	-0.513851	down	0.513851	up	5.52019	no	OK	gi|388855547|emb|CCF50770.1|	related to MOT1-transcriptional accessory protein [Ustilago hordei]	BTAF1, MOT1	K15192	GO:1901363;GO:0097159
ORTHOMCL2420	1389.71	72	147.77	16.95	0.0316903	0.174355	-2.66949	down	2.66949	up	5.87732	no	OK	gi|384246378|gb|EIE19868.1|	DEAD-domain-containing protein [Coccomyxa subellipsoidea C-169]	DDX49, DBP8	K14778	GO:0008026;GO:0007275;GO:0005524;GO:0009553;GO:0003676
ORTHOMCL2421	910.69	1232.55	139.34	163.67	0.0912929	0.333038	2.03556	up	-2.03556	down	7.4026	no	OK	gi|195547011|dbj|BAG68286.1|	chitin-binding lectin precursor [Solanum lycopersicum var. cerasiforme]	_	_	GO:0008061
ORTHOMCL2422	332	339	28.8	32.86	0.172397	0.474578	1.62836	up	-1.62836	down	5.62665	no	OK	gi|159464221|ref|XP_001690340.1|	half-size ABC transporter, membrane protein [Chlamydomonas reinhardtii]	ABC.ATM	K05663	GO:0071585;GO:0005524;GO:0016021;GO:0070574;GO:0042626;GO:0005774;GO:0006200
ORTHOMCL2423	273	17	98.18	7.18	0.058364	0.253117	-2.39742	down	2.39742	up	3.58322	no	OK	gi|303278170|ref|XP_003058378.1|	predicted protein [Micromonas pusilla CCMP1545]	PFDN4	K09550	_
ORTHOMCL2424	712	254	178.05	72.57	0.925746	0.978808	0.112259	up	-0.112259	down	5.75449	no	OK	gi|357158746|ref|XP_003578227.1|	PREDICTED: uncharacterized protein LOC100845029 [Brachypodium distachyon]	SFRS12	K13165	_
ORTHOMCL2425	61	19	11.75	5.97	0.972158	0.99609	-0.0829189	down	0.0829189	up	2.11351	no	OK	_	_	_	_	_
ORTHOMCL2426	524	226	159.87	77.02	0.744423	0.898662	0.385878	up	-0.385878	down	5.46005	no	OK	_	_	_	_	_
ORTHOMCL2427	1659	670	105.9	47.36	0.803082	0.930194	0.291224	up	-0.291224	down	7.07057	no	OK	gi|307104941|gb|EFN53192.1|	hypothetical protein CHLNCDRAFT_137012 [Chlorella variabilis]	_	_	GO:0006396;GO:0003723;GO:0016779
ORTHOMCL2428	1112	885	135.98	121.54	0.282556	0.602214	1.26967	up	-1.26967	down	7.11006	no	OK	gi|307106262|gb|EFN54508.1|	hypothetical protein CHLNCDRAFT_58154 [Chlorella variabilis]	TMPRSS2	K09633	GO:0003824
ORTHOMCL2429	306	512	78.47	107.9	0.0552143	0.246254	2.34056	up	-2.34056	down	6.07732	no	OK	gi|307111203|gb|EFN59438.1|	hypothetical protein CHLNCDRAFT_137990 [Chlorella variabilis]	_	_	_
ORTHOMCL243	1959	28	115.97	4.06	0.000803669	0.0191564	-4.52308	down	4.52308	up	6.22316	yes	OK	gi|357442237|ref|XP_003591396.1|	Histone-lysine N-methyltransferase EZA1 [Medicago truncatula]	EZH	K11430	GO:0008152;GO:0016740;GO:0005634
ORTHOMCL2430	815.8	30	150.62	7.03	0.0135784	0.103443	-3.16088	down	3.16088	up	5.05497	no	OK	gi|307110827|gb|EFN59062.1|	hypothetical protein CHLNCDRAFT_137783 [Chlorella variabilis]	_	_	GO:0097159;GO:1901363
ORTHOMCL2431	2091.45	106	174.17	9.84	0.0293341	0.167615	-2.70126	down	2.70126	up	6.46083	no	OK	gi|307111713|gb|EFN59947.1|	hypothetical protein CHLNCDRAFT_29164 [Chlorella variabilis]	TUBG	K10389	GO:0005874;GO:0006184;GO:0003924;GO:0005525;GO:0007017;GO:0051258
ORTHOMCL2432	826	7445.01	76.38	768.87	0.000414646	0.0127691	4.77079	up	-4.77079	down	9.73467	yes	OK	gi|307109644|gb|EFN57881.1|	hypothetical protein CHLNCDRAFT_57007 [Chlorella variabilis]	_	_	GO:0044464;GO:0005488
ORTHOMCL2433	3581	1016	159.46	50.19	0.851664	0.94748	-0.218073	down	0.218073	up	7.92308	no	OK	gi|302850046|ref|XP_002956551.1|	hypothetical protein VOLCADRAFT_97558 [Volvox carteri f. nagariensis]	LOX1_5	K15718	GO:0016702;GO:0044710;GO:0046872
ORTHOMCL2434	1817	651.91	169.19	67.33	0.918078	0.975675	0.120726	up	-0.120726	down	7.11063	no	OK	gi|307102502|gb|EFN50775.1|	hypothetical protein CHLNCDRAFT_142491 [Chlorella variabilis]	_	_	_
ORTHOMCL2435	320	20	114.07	8.44	0.0603601	0.25835	-2.39341	down	2.39341	up	3.8105	no	OK	gi|307109500|gb|EFN57738.1|	hypothetical protein CHLNCDRAFT_56079 [Chlorella variabilis]	SF3B3, SAP130, RSE1	K12830	GO:0009846;GO:0009555;GO:0048481;GO:0005829;GO:0009507;GO:0005634;GO:0003676
ORTHOMCL2436	1910.08	88	157.76	13.02	0.0230071	0.144148	-2.83881	down	2.83881	up	6.313	no	OK	gi|384253574|gb|EIE27048.1|	TIP49-domain-containing protein [Coccomyxa subellipsoidea C-169]	RUVBL2, RVB2, INO80J	K11338	GO:0043141;GO:0005657;GO:0005524;GO:0031011;GO:0032508;GO:0005730;GO:0009507
ORTHOMCL2437	1216	5615	138.19	715.47	0.0032421	0.0434891	3.80609	up	-3.80609	down	9.37532	yes	OK	gi|307111538|gb|EFN59772.1|	hypothetical protein CHLNCDRAFT_133443 [Chlorella variabilis]	_	_	_
ORTHOMCL2438	561	83	64.3	10.83	0.331905	0.645393	-1.15626	down	1.15626	up	4.89246	no	OK	gi|307107895|gb|EFN56136.1|	hypothetical protein CHLNCDRAFT_144778 [Chlorella variabilis]	_	_	_
ORTHOMCL2439	958.24	530.88	169.15	105.82	0.523143	0.774692	0.747822	up	-0.747822	down	6.54665	no	OK	gi|307109919|gb|EFN58156.1|	hypothetical protein CHLNCDRAFT_30002 [Chlorella variabilis]	UBE2A, UBC2, RAD6A	K10573	GO:0009965;GO:0010228;GO:0009910;GO:0033523;GO:0006511;GO:0005829;GO:0009650;GO:0005634;GO:0004842
ORTHOMCL244	778.41	51	50.63	5.51	0.0584595	0.253117	-2.32903	down	2.32903	up	5.09362	no	OK	gi|307109772|gb|EFN58009.1|	hypothetical protein CHLNCDRAFT_57085 [Chlorella variabilis]	_	_	_
ORTHOMCL2440	631	9652.8	155.86	734.09	7.69044e-05	0.00403952	5.53379	up	-5.53379	down	10.0884	yes	OK	gi|307111641|gb|EFN59875.1|	hypothetical protein CHLNCDRAFT_49305 [Chlorella variabilis]	E2.3.3.9, aceB, glcB	K01638	GO:0006097;GO:0044237;GO:0016746;GO:0006090;GO:0006099;GO:0044238;GO:0004474;GO:0044710
ORTHOMCL2441	94	5	22.57	2.19	0.0571869	0.25081	-2.60369	down	2.60369	up	2.04651	no	OK	gi|307104756|gb|EFN53008.1|	hypothetical protein CHLNCDRAFT_54108 [Chlorella variabilis]	_	_	_
ORTHOMCL2442	349.99	147	49.76	23.06	0.76967	0.910608	0.347494	up	-0.347494	down	4.85589	no	OK	gi|307111769|gb|EFN60003.1|	hypothetical protein CHLNCDRAFT_18410 [Chlorella variabilis]	SRD5A1	K12343	GO:0005737;GO:0008209;GO:0003865;GO:0008210;GO:0055114;GO:0016021;GO:0006699
ORTHOMCL2443	62	10	21.41	4.04	0.449662	0.725793	-1.02384	down	1.02384	up	1.78082	no	OK	_	_	_	_	_
ORTHOMCL2444	615	324	79.56	46.52	0.565118	0.800003	0.674443	up	-0.674443	down	5.86129	no	OK	gi|307108022|gb|EFN56263.1|	hypothetical protein CHLNCDRAFT_145114 [Chlorella variabilis]	_	_	_
ORTHOMCL2445	292	138.85	57.9	32.18	0.657887	0.856087	0.527912	up	-0.527912	down	4.69745	no	OK	gi|307105719|gb|EFN53967.1|	hypothetical protein CHLNCDRAFT_136254 [Chlorella variabilis]	UBQLN, DSK2	K04523	_
ORTHOMCL2446	863	17	118.51	7.66	0.0023835	0.036887	-4.05653	down	4.05653	up	5.06786	yes	OK	gi|326524121|dbj|BAJ97071.1|	predicted protein [Hordeum vulgare subsp. vulgare]	NOP53, GLTSCR2	K14840	_
ORTHOMCL2447	508	6363.3	95.99	1367.16	0.000146194	0.006404	5.24513	up	-5.24513	down	9.49366	yes	OK	gi|392379186|ref|YP_004986345.1|	conserved protein of unknown function [Azospirillum brasilense Sp245]	_	_	_
ORTHOMCL2448	888	163	170.2	35.54	0.473555	0.74272	-0.845836	down	0.845836	up	5.65619	no	OK	_	_	_	_	_
ORTHOMCL2449	882	499	95.9	60.78	0.506873	0.765598	0.77737	up	-0.77737	down	6.44591	no	OK	gi|307111594|gb|EFN59828.1|	hypothetical protein CHLNCDRAFT_29371 [Chlorella variabilis]	PELO, DOM34, pelA	K06965	GO:0051301
ORTHOMCL245	11307	12390.9	252.04	460.05	0.146379	0.430891	1.73141	up	-1.73141	down	10.7978	no	OK	gi|307107621|gb|EFN55863.1|	hypothetical protein CHLNCDRAFT_52112 [Chlorella variabilis]	FPR3_4	K14826	GO:0006457;GO:0005488;GO:0003677;GO:0003755;GO:0000413;GO:0005634;GO:0090304;GO:0006325
ORTHOMCL2450	2015	1688	183.79	171.12	0.255243	0.5729	1.34374	up	-1.34374	down	8.02081	no	OK	gi|384249253|gb|EIE22735.1|	LL-diaminopimelate aminotransferase [Coccomyxa subellipsoidea C-169]	E2.6.1.83	K10206	GO:0031048;GO:0000162;GO:0009965;GO:0010267;GO:0009693;GO:0010014;GO:0006522;GO:0048439;GO:0009821;GO:0005507;GO:0010073;GO:0030170;GO:0009094;GO:0009855;GO:0006560;GO:0006536;GO:0006534;GO:0009089;GO:0006346;GO:0010285;GO:0010051;GO:0006571;GO:0009616;GO:0051567;GO:0006525;GO:0006107;GO:0005829;GO:0010050;GO:0006531;GO:0035196;GO:0009862;GO:0007267;GO:0004069;GO:0015976;GO:0080130;GO:0005794;GO:…
ORTHOMCL2451	1167	519	144.47	72.17	0.712794	0.884798	0.430247	up	-0.430247	down	6.64099	no	OK	gi|307110072|gb|EFN58309.1|	hypothetical protein CHLNCDRAFT_34459 [Chlorella variabilis]	E3.1.3.25, IMPA, suhB	K01092	GO:0000023;GO:0046854;GO:0052833;GO:0052832;GO:0019872;GO:0019252;GO:0006790;GO:0008441;GO:0005829;GO:0019243;GO:0008934;GO:0009570
ORTHOMCL2452	371	304	52.01	47.68	0.26957	0.588125	1.31114	up	-1.31114	down	5.55412	no	OK	_	_	_	_	_
ORTHOMCL2453	3208.85	360	351.75	44.21	0.19055	0.49677	-1.55636	down	1.55636	up	7.29293	no	OK	gi|307109870|gb|EFN58107.1|	hypothetical protein CHLNCDRAFT_34524 [Chlorella variabilis]	purM	K01933	GO:0004641;GO:0043167;GO:0006144;GO:0043231;GO:0006189;GO:0044444
ORTHOMCL2454	5392.31	251	340.44	31.98	0.0229863	0.144148	-2.82508	down	2.82508	up	7.80992	no	OK	gi|307106322|gb|EFN54568.1|	hypothetical protein CHLNCDRAFT_58196 [Chlorella variabilis]	SRPK3, STK23	K08832	GO:0008236;GO:0006468;GO:0006508;GO:0005524;GO:0009069;GO:0004674
ORTHOMCL2455	1336	1040	131.08	114.08	0.293686	0.610806	1.23779	up	-1.23779	down	7.35251	no	OK	gi|307104232|gb|EFN52487.1|	hypothetical protein CHLNCDRAFT_58858 [Chlorella variabilis]	_	_	GO:0004672;GO:0000166
ORTHOMCL2456	1613	998	161.81	111.97	0.439153	0.719981	0.906573	up	-0.906573	down	7.4001	no	OK	gi|307105329|gb|EFN53579.1|	hypothetical protein CHLNCDRAFT_36436 [Chlorella variabilis]	HM13	K09595	GO:0016021;GO:0004190
ORTHOMCL2457	1094	259	178.24	47.75	0.68241	0.865705	-0.479029	down	0.479029	up	6.0982	no	OK	gi|307110631|gb|EFN58867.1|	hypothetical protein CHLNCDRAFT_140750 [Chlorella variabilis]	_	_	_
ORTHOMCL2458	261	135	104.8	47.73	0.586037	0.81375	0.647523	up	-0.647523	down	4.60674	no	OK	gi|307107546|gb|EFN55788.1|	hypothetical protein CHLNCDRAFT_22901 [Chlorella variabilis]	LSM4	K12623	_
ORTHOMCL2459	554	91	170.31	32.52	0.399766	0.696047	-1.0056	down	1.0056	up	4.92214	no	OK	_	_	_	_	_
ORTHOMCL246	760	1229.27	60.06	63.01	0.0594091	0.255646	2.29221	up	-2.29221	down	7.35089	no	OK	gi|307107370|gb|EFN55613.1|	hypothetical protein CHLNCDRAFT_133755 [Chlorella variabilis]	_	_	_
ORTHOMCL2460	665	137	91.64	21.26	0.566404	0.801168	-0.679323	down	0.679323	up	5.3008	no	OK	gi|159473232|ref|XP_001694743.1|	histone methyltransferase [Chlamydomonas reinhardtii]	SETD2, SET2	K11423	GO:0018024;GO:0034968;GO:0008270;GO:0005634;GO:0006554
ORTHOMCL2461	5244.02	830	346.88	61.12	0.366715	0.673933	-1.06001	down	1.06001	up	8.14385	no	OK	gi|384252819|gb|EIE26294.1|	dihydroxy-acid dehydratase [Coccomyxa subellipsoidea C-169]	ilvD	K01687	GO:0003746;GO:0009098;GO:0004160;GO:0030276;GO:0005840;GO:0005545;GO:0006448;GO:0043043;GO:0009099;GO:0048268;GO:0015940;GO:0009097;GO:0030118
ORTHOMCL2462	241	8	25.51	2.61	0.0152418	0.111422	-3.29357	down	3.29357	up	3.30075	no	OK	gi|307107063|gb|EFN55307.1|	hypothetical protein CHLNCDRAFT_134272 [Chlorella variabilis]	ERCC4, XPF	K10848	GO:0006259;GO:0003677;GO:0006281;GO:0004518;GO:0090305
ORTHOMCL2463	910.02	342	88.21	36.69	0.874732	0.955322	0.187422	up	-0.187422	down	6.14795	no	OK	gi|307104818|gb|EFN53070.1|	hypothetical protein CHLNCDRAFT_137363 [Chlorella variabilis]	FMN2	K02184	_
ORTHOMCL2464	1284.92	1027.38	153.4	125.48	0.279866	0.599454	1.27578	up	-1.27578	down	7.32311	no	OK	gi|307104427|gb|EFN52681.1|	hypothetical protein CHLNCDRAFT_138656 [Chlorella variabilis]	_	_	_
ORTHOMCL2465	794	62	58.38	9.97	0.0895798	0.328929	-2.07723	down	2.07723	up	5.16716	no	OK	gi|302850237|ref|XP_002956646.1|	hypothetical protein VOLCADRAFT_42159 [Volvox carteri f. nagariensis]	mtnC, ENOPH1	K09880	GO:0019509;GO:0005737;GO:0043874;GO:0000287;GO:0005829;GO:0009570
ORTHOMCL2466	500	312	83.84	40.22	0.435299	0.718957	0.918472	up	-0.918472	down	5.71693	no	OK	gi|307102797|gb|EFN51064.1|	hypothetical protein CHLNCDRAFT_141417 [Chlorella variabilis]	_	_	_
ORTHOMCL2467	722	89	178.34	25.27	0.234347	0.551398	-1.4195	down	1.4195	up	5.17989	no	OK	gi|307109219|gb|EFN57457.1|	hypothetical protein CHLNCDRAFT_142950 [Chlorella variabilis]	SNRK2	K14498	GO:0004672;GO:0006468;GO:0005524
ORTHOMCL2468	986	223	142.72	43.28	0.641139	0.846963	-0.544927	down	0.544927	up	5.9213	no	OK	gi|307109698|gb|EFN57935.1|	expressed protein [Chlorella variabilis]	_	_	GO:0000166
ORTHOMCL2469	2827.34	821	160.82	51.81	0.874586	0.955322	-0.184427	down	0.184427	up	7.59765	no	OK	gi|307103526|gb|EFN51785.1|	hypothetical protein CHLNCDRAFT_139737 [Chlorella variabilis]	EIF2B5	K03240	GO:0008152
ORTHOMCL247	2625.23	2509.87	110.98	111.8	0.195803	0.504443	1.5346	up	-1.5346	down	8.54189	no	OK	gi|307109520|gb|EFN57758.1|	hypothetical protein CHLNCDRAFT_57278 [Chlorella variabilis]	_	_	GO:0009536;GO:2001070
ORTHOMCL2470	668	168	79.75	22.51	0.74101	0.897181	-0.391769	down	0.391769	up	5.42383	no	OK	_	_	_	_	_
ORTHOMCL2471	1099.58	548	91.38	50.67	0.611682	0.82807	0.593943	up	-0.593943	down	6.65175	no	OK	gi|303275948|ref|XP_003057268.1|	histone deacetylase [Micromonas pusilla CCMP1545]	SIRT2, SIR2L2	K11412	GO:0043167;GO:0051287
ORTHOMCL2472	1466	503.86	66.36	25.17	0.960835	0.992676	0.0589605	up	-0.0589605	down	6.76915	no	OK	gi|307106260|gb|EFN54506.1|	hypothetical protein CHLNCDRAFT_135218 [Chlorella variabilis]	RAPTOR	K07204	_
ORTHOMCL2473	3751.98	634	129.68	24.32	0.410432	0.70376	-0.965603	down	0.965603	up	7.69223	no	OK	gi|307106189|gb|EFN54436.1|	hypothetical protein CHLNCDRAFT_135829, partial [Chlorella variabilis]	CNOT1, NOT1	K12604	_
ORTHOMCL2474	591	125	114.92	27.66	0.587376	0.814769	-0.641351	down	0.641351	up	5.14541	no	OK	gi|307111692|gb|EFN59926.1|	hypothetical protein CHLNCDRAFT_49364 [Chlorella variabilis]	_	_	_
ORTHOMCL2475	1603.96	278	117.51	22.71	0.428892	0.715713	-0.928847	down	0.928847	up	6.47941	no	OK	gi|307107267|gb|EFN55510.1|	hypothetical protein CHLNCDRAFT_133915 [Chlorella variabilis]	ARO8	K00838	GO:0009058;GO:0030170;GO:0003824
ORTHOMCL2476	1217	2071	175.52	331.91	0.0522616	0.2396	2.366	up	-2.366	down	8.09208	no	OK	gi|329130344|gb|AEB77763.1|	caleosin [Auxenochlorella protothecoides]	_	_	GO:0005509
ORTHOMCL2477	1646.58	112	160.77	12.73	0.0625143	0.263538	-2.27764	down	2.27764	up	6.18088	no	OK	gi|307111706|gb|EFN59940.1|	hypothetical protein CHLNCDRAFT_133012 [Chlorella variabilis]	E3.1.3.32	K08075	_
ORTHOMCL2478	53	14	8.5	4.03	0.864226	0.950513	-0.318669	down	0.318669	up	1.80785	no	OK	gi|307102508|gb|EFN50781.1|	expressed protein [Chlorella variabilis]	_	_	_
ORTHOMCL2479	757	1102	64.51	104.52	0.0766683	0.299359	2.14057	up	-2.14057	down	7.22031	no	OK	_	_	_	_	_
ORTHOMCL248	813	88	104.97	12.12	0.182022	0.484656	-1.60695	down	1.60695	up	5.3026	no	OK	gi|307109943|gb|EFN58180.1|	hypothetical protein CHLNCDRAFT_142011 [Chlorella variabilis]	sohB	K04774	GO:0008233;GO:0016787;GO:0006508
ORTHOMCL2480	1444.93	17	80.93	6.06	0.000485724	0.0139664	-4.79991	down	4.79991	up	5.77513	yes	OK	_	_	_	_	_
ORTHOMCL2481	462	18	42.53	4.74	0.0172394	0.120525	-3.07372	down	3.07372	up	4.24882	no	OK	gi|307107411|gb|EFN55654.1|	hypothetical protein CHLNCDRAFT_133855 [Chlorella variabilis]	MAN1	K01230	GO:0016020;GO:0005975;GO:0005509;GO:0004571
ORTHOMCL2482	641	34	152.7	10.32	0.0358715	0.189568	-2.63294	down	2.63294	up	4.77019	no	OK	gi|307104700|gb|EFN52952.1|	hypothetical protein CHLNCDRAFT_36630 [Chlorella variabilis]	CFL	K05765	GO:0005737;GO:0006950;GO:0015629;GO:0030042;GO:0043231;GO:0003779
ORTHOMCL2483	1172	470	125.39	56.01	0.810134	0.932544	0.281043	up	-0.281043	down	6.56355	no	OK	gi|307106529|gb|EFN54774.1|	hypothetical protein CHLNCDRAFT_134709, partial [Chlorella variabilis]	_	_	_
ORTHOMCL2484	726	36	146.85	8.14	0.0292791	0.167518	-2.73032	down	2.73032	up	4.93596	no	OK	gi|307110330|gb|EFN58566.1|	hypothetical protein CHLNCDRAFT_140706 [Chlorella variabilis]	_	_	_
ORTHOMCL2485	327	278	109.75	109.04	0.253091	0.571288	1.36415	up	-1.36415	down	5.40962	no	OK	gi|307111422|gb|EFN59656.1|	hypothetical protein CHLNCDRAFT_59531 [Chlorella variabilis]	BET1	K08504	_
ORTHOMCL2486	1956	109	143.03	8.9	0.0374871	0.194441	-2.56478	down	2.56478	up	6.38355	no	OK	gi|307103794|gb|EFN52051.1|	hypothetical protein CHLNCDRAFT_139264 [Chlorella variabilis]	_	_	GO:0006118;GO:0009055;GO:0020037;GO:0004497;GO:0005506;GO:0055114;GO:0016705
ORTHOMCL2487	89	19	4.89	3.05	0.62468	0.836937	-0.625132	down	0.625132	up	2.43014	no	OK	gi|307103055|gb|EFN51319.1|	hypothetical protein CHLNCDRAFT_55172 [Chlorella variabilis]	_	_	_
ORTHOMCL2488	937	347	83.76	34.62	0.887653	0.961566	0.166188	up	-0.166188	down	6.1789	no	OK	gi|307110091|gb|EFN58328.1|	hypothetical protein CHLNCDRAFT_142362 [Chlorella variabilis]	_	_	_
ORTHOMCL2489	620.01	400.8	71.88	52.12	0.409595	0.7034	0.970271	up	-0.970271	down	6.06166	no	OK	gi|307111906|gb|EFN60140.1|	hypothetical protein CHLNCDRAFT_56599 [Chlorella variabilis]	_	_	GO:0008152;GO:0003677
ORTHOMCL249	1598	3560.98	98.57	243.91	0.0258242	0.153549	2.75509	up	-2.75509	down	8.81785	no	OK	gi|307111726|gb|EFN59960.1|	hypothetical protein CHLNCDRAFT_133059 [Chlorella variabilis]	_	_	_
ORTHOMCL2490	369	23	129.24	9.44	0.0577756	0.251997	-2.39826	down	2.39826	up	4.01334	no	OK	gi|307105513|gb|EFN53762.1|	hypothetical protein CHLNCDRAFT_136378 [Chlorella variabilis]	_	_	_
ORTHOMCL2491	1186	137	120.78	15.57	0.204633	0.516138	-1.51364	down	1.51364	up	5.86953	no	OK	gi|307109692|gb|EFN57929.1|	hypothetical protein CHLNCDRAFT_142013 [Chlorella variabilis]	_	_	GO:0043405;GO:0008138;GO:0006470
ORTHOMCL2492	2345	1116	137.67	72.72	0.650683	0.852625	0.528043	up	-0.528043	down	7.70491	no	OK	gi|159470047|ref|XP_001693171.1|	predicted protein [Chlamydomonas reinhardtii]	_	_	_
ORTHOMCL2493	1711.18	151	149.63	15.45	0.114176	0.378876	-1.90199	down	1.90199	up	6.30685	no	OK	gi|307103106|gb|EFN51370.1|	hypothetical protein CHLNCDRAFT_28127, partial [Chlorella variabilis]	_	_	GO:0005737;GO:0008026;GO:0016973;GO:0009408;GO:0009737;GO:0005524;GO:0005635;GO:0008186;GO:0005886;GO:0009409;GO:0003676
ORTHOMCL2494	1329	3559	124.42	255.82	0.0156736	0.112814	3.02014	up	-3.02014	down	8.78541	no	OK	gi|307111114|gb|EFN59349.1|	hypothetical protein CHLNCDRAFT_137793 [Chlorella variabilis]	_	_	_
ORTHOMCL2495	1785.08	72	119.92	8.04	0.0161223	0.114705	-3.03024	down	3.03024	up	6.19359	no	OK	_	_	_	_	_
ORTHOMCL2496	471	152	114.93	42.6	0.981603	0.997666	-0.0322649	down	0.0322649	up	5.0854	no	OK	gi|302818182|ref|XP_002990765.1|	hypothetical protein SELMODRAFT_269710 [Selaginella moellendorffii]	E2.6.1.16, glmS	K00820	GO:0016051;GO:0005737;GO:0004360;GO:0030246;GO:0006040
ORTHOMCL2497	1483	205	341.16	53.39	0.288916	0.607782	-1.25495	down	1.25495	up	6.26268	no	OK	gi|307109384|gb|EFN57622.1|	hypothetical protein CHLNCDRAFT_21383 [Chlorella variabilis]	NDUFS7	K03940	GO:0051539;GO:0008137;GO:0048038;GO:0006744;GO:0006120;GO:0005739;GO:0006814;GO:0015992;GO:0046872;GO:0070469
ORTHOMCL2498	463	167	141.26	59.2	0.915117	0.973776	0.128101	up	-0.128101	down	5.14171	no	OK	_	_	_	_	_
ORTHOMCL2499	259	13	25.7	3.54	0.0356165	0.188576	-2.70539	down	2.70539	up	3.46534	no	OK	gi|198430021|ref|XP_002131173.1|	PREDICTED: 5-azacytidine-induced protein 1 [Ciona intestinalis]	_	_	GO:0043229
ORTHOMCL25	1424.89	385.85	86.82	26.11	0.807536	0.931849	-0.284841	down	0.284841	up	6.56343	no	OK	gi|307109234|gb|EFN57472.1|	hypothetical protein CHLNCDRAFT_142986 [Chlorella variabilis]	ANKRD28	K15502	_
ORTHOMCL250	930.45	341.8	41.14	17.26	0.89507	0.965684	0.156071	up	-0.156071	down	6.16275	no	OK	gi|307107035|gb|EFN55279.1|	hypothetical protein CHLNCDRAFT_134204 [Chlorella variabilis]	REX1, REXO1, RNH70	K14570	GO:0000209;GO:0005488;GO:0016881;GO:0004527
ORTHOMCL2500	257	46	25.78	5.16	0.461423	0.733125	-0.880921	down	0.880921	up	3.85953	no	OK	gi|302828488|ref|XP_002945811.1|	hypothetical protein VOLCADRAFT_102779 [Volvox carteri f. nagariensis]	ADT, PDT	K05359	GO:0000162;GO:0009094;GO:0080167;GO:0006571;GO:0010244;GO:0005829;GO:0009507;GO:0019274;GO:0004664;GO:0047769
ORTHOMCL2501	1047.16	119	167.22	21.58	0.199241	0.509647	-1.53688	down	1.53688	up	5.6841	no	OK	gi|307102552|gb|EFN50823.1|	hypothetical protein CHLNCDRAFT_11893, partial [Chlorella variabilis]	ESF2, ABT1	K14785	GO:0000166;GO:0003676
ORTHOMCL2502	384	377	140.62	152.83	0.187182	0.490596	1.57189	up	-1.57189	down	5.79446	no	OK	_	_	_	_	_
ORTHOMCL2503	1398	355	144.7	41.74	0.746931	0.900519	-0.377992	down	0.377992	up	6.49471	no	OK	gi|307107426|gb|EFN55669.1|	hypothetical protein CHLNCDRAFT_133893 [Chlorella variabilis]	_	_	_
ORTHOMCL2504	101	51	15.22	10.96	0.61596	0.831012	0.611724	up	-0.611724	down	3.21147	no	OK	gi|307107181|gb|EFN55425.1|	hypothetical protein CHLNCDRAFT_134584 [Chlorella variabilis]	SURF1	K14998	GO:0016020
ORTHOMCL2505	1736	28	118.94	5	0.00116757	0.0238567	-4.34877	down	4.34877	up	6.05695	yes	OK	gi|307104225|gb|EFN52480.1|	hypothetical protein CHLNCDRAFT_26697, partial [Chlorella variabilis]	_	_	GO:0008152;GO:0046872;GO:0008081
ORTHOMCL2506	441	221	109.6	63.15	0.607558	0.825237	0.602213	up	-0.602213	down	5.33715	no	OK	gi|307104707|gb|EFN52959.1|	hypothetical protein CHLNCDRAFT_26253 [Chlorella variabilis]	_	_	GO:0005739;GO:0005886
ORTHOMCL2507	566.9	691	136.67	191.25	0.116585	0.383443	1.884	up	-1.884	down	6.5973	no	OK	_	_	_	_	_
ORTHOMCL2508	268	225	78.97	31.09	0.25992	0.577634	1.34583	up	-1.34583	down	5.10876	no	OK	gi|307111731|gb|EFN59965.1|	hypothetical protein CHLNCDRAFT_133070 [Chlorella variabilis]	SLC20A, PIT	K14640	GO:0016020;GO:0006817;GO:0005315
ORTHOMCL2509	682	530	59.38	51.48	0.296646	0.613988	1.23513	up	-1.23513	down	6.37988	no	OK	gi|307109590|gb|EFN57828.1|	hypothetical protein CHLNCDRAFT_143244 [Chlorella variabilis]	_	_	GO:0015031;GO:0006457;GO:0009536
ORTHOMCL251	613	1224.72	74.22	164.61	0.0348676	0.186548	2.59745	up	-2.59745	down	7.29858	no	OK	gi|307111419|gb|EFN59653.1|	hypothetical protein CHLNCDRAFT_133135 [Chlorella variabilis]	_	_	_
ORTHOMCL2510	1695.99	324	115.61	28.39	0.501415	0.761906	-0.788473	down	0.788473	up	6.60953	no	OK	gi|307111585|gb|EFN59819.1|	hypothetical protein CHLNCDRAFT_18588, partial [Chlorella variabilis]	SETD2, SET2	K11423	GO:0018024;GO:0034968;GO:0005634;GO:0046872;GO:0006554
ORTHOMCL2511	1377.01	525	133.15	62.39	0.858833	0.950439	0.208173	up	-0.208173	down	6.7567	no	OK	gi|307104152|gb|EFN52407.1|	hypothetical protein CHLNCDRAFT_58868 [Chlorella variabilis]	_	_	_
ORTHOMCL2512	1184	908	169.54	144.82	0.302425	0.617421	1.2162	up	-1.2162	down	7.16304	no	OK	gi|307104221|gb|EFN52476.1|	hypothetical protein CHLNCDRAFT_58853 [Chlorella variabilis]	_	_	GO:0016310;GO:0016301;GO:0008138;GO:0006570;GO:0005524;GO:0035335;GO:0004725
ORTHOMCL2513	2310	318	409.56	65.15	0.286046	0.605934	-1.2611	down	1.2611	up	6.89963	no	OK	gi|307110682|gb|EFN58918.1|	hypothetical protein CHLNCDRAFT_140871 [Chlorella variabilis]	_	_	_
ORTHOMCL2514	282	81	123.5	41.28	0.870853	0.952941	-0.20005	down	0.20005	up	4.26586	no	OK	gi|307110788|gb|EFN59023.1|	hypothetical protein CHLNCDRAFT_19165 [Chlorella variabilis]	_	_	GO:0016023
ORTHOMCL2515	133	8	18.45	3.27	0.0702899	0.284149	-2.43779	down	2.43779	up	2.55669	no	OK	gi|307110060|gb|EFN58297.1|	hypothetical protein CHLNCDRAFT_142287 [Chlorella variabilis]	_	_	_
ORTHOMCL2516	883	241	109.65	33.69	0.81776	0.935156	-0.273887	down	0.273887	up	5.87808	no	OK	gi|384253524|gb|EIE26999.1|	ABC transporter family protein [Coccomyxa subellipsoidea C-169]	_	_	GO:0016887;GO:0009624;GO:0005524;GO:0006200
ORTHOMCL2517	6007.82	543	467.39	52.44	0.119107	0.3867	-1.86826	down	1.86826	up	8.12436	no	OK	gi|307109453|gb|EFN57691.1|	hypothetical protein CHLNCDRAFT_57223 [Chlorella variabilis]	EIF3L	K15029	_
ORTHOMCL2518	808	16	83.77	7.09	0.00263138	0.0387818	-4.04837	down	4.04837	up	4.97389	yes	OK	gi|384244780|gb|EIE18278.1|	hypothetical protein COCSUDRAFT_60470 [Coccomyxa subellipsoidea C-169]	_	_	_
ORTHOMCL2519	1120	57	150.21	9.24	0.0307482	0.171719	-2.69438	down	2.69438	up	5.56339	no	OK	gi|307108736|gb|EFN56975.1|	hypothetical protein CHLNCDRAFT_143569 [Chlorella variabilis]	_	_	_
ORTHOMCL252	864.24	178	122.11	34.1	0.564408	0.800003	-0.679412	down	0.679412	up	5.67801	no	OK	_	_	_	_	_
ORTHOMCL2520	218	54	41.78	12.3	0.735956	0.89512	-0.413107	down	0.413107	up	3.80128	no	OK	gi|307104739|gb|EFN52991.1|	expressed protein [Chlorella variabilis]	_	_	_
ORTHOMCL2521	656	132	72.3	16.3	0.545905	0.787873	-0.713264	down	0.713264	up	5.26832	no	OK	gi|307106963|gb|EFN55207.1|	hypothetical protein CHLNCDRAFT_134431 [Chlorella variabilis]	SLC24A6, NCKX6	K13754	GO:0016021;GO:0055085
ORTHOMCL2522	383	9	38.29	2.77	0.00478411	0.0565918	-3.79357	down	3.79357	up	3.92177	no	OK	gi|307110849|gb|EFN59084.1|	hypothetical protein CHLNCDRAFT_137845 [Chlorella variabilis]	_	_	_
ORTHOMCL2523	638	11	57.67	3.75	0.00191323	0.0323117	-4.24329	down	4.24329	up	4.62531	yes	OK	gi|302852357|ref|XP_002957699.1|	hypothetical protein VOLCADRAFT_98771 [Volvox carteri f. nagariensis]	_	_	_
ORTHOMCL2524	316	110	131.24	18.79	0.947293	0.987312	0.0768547	up	-0.0768547	down	4.56413	no	OK	gi|307108331|gb|EFN56571.1|	hypothetical protein CHLNCDRAFT_51546 [Chlorella variabilis]	_	_	_
ORTHOMCL2525	1243	219	101	19.83	0.443075	0.721572	-0.905078	down	0.905078	up	6.12008	no	OK	gi|307109556|gb|EFN57794.1|	hypothetical protein CHLNCDRAFT_143148 [Chlorella variabilis]	_	_	GO:0016020
ORTHOMCL2526	799	486	75.98	48.49	0.452754	0.727683	0.881815	up	-0.881815	down	6.37	no	OK	gi|307110464|gb|EFN58700.1|	hypothetical protein CHLNCDRAFT_56835 [Chlorella variabilis]	_	_	_
ORTHOMCL2527	528	1478	178.71	265.1	0.0139968	0.10492	3.0835	up	-3.0835	down	7.5098	no	OK	gi|307109000|gb|EFN57239.1|	expressed protein [Chlorella variabilis]	_	_	GO:0003676
ORTHOMCL2528	559	12	23.24	3.08	0.00367749	0.0465456	-3.92851	down	3.92851	up	4.45326	yes	OK	gi|384251482|gb|EIE24960.1|	hypothetical protein COCSUDRAFT_83652 [Coccomyxa subellipsoidea C-169]	_	_	_
ORTHOMCL2529	711	30	91.69	5.48	0.0198136	0.132098	-2.96226	down	2.96226	up	4.87821	no	OK	gi|307109296|gb|EFN57534.1|	hypothetical protein CHLNCDRAFT_21248 [Chlorella variabilis]	PWP2, UTP1	K14558	_
ORTHOMCL253	410	318	43.98	37.89	0.297934	0.615291	1.23201	up	-1.23201	down	5.64263	no	OK	gi|384253583|gb|EIE27057.1|	kinase-like protein [Coccomyxa subellipsoidea C-169]	_	_	GO:0016772
ORTHOMCL2530	184.88	6	19.27	2.27	0.0149369	0.109765	-3.32046	down	3.32046	up	2.92408	no	OK	gi|307108595|gb|EFN56835.1|	hypothetical protein CHLNCDRAFT_51615 [Chlorella variabilis]	_	_	_
ORTHOMCL2531	306	34	78.47	10.46	0.202082	0.51224	-1.56708	down	1.56708	up	3.90913	no	OK	gi|307108236|gb|EFN56477.1|	expressed protein [Chlorella variabilis]	_	_	GO:0003735;GO:0006412;GO:0042254;GO:0015934
ORTHOMCL2532	1140	114	132.55	21.74	0.152092	0.441005	-1.72147	down	1.72147	up	5.76189	no	OK	gi|307105835|gb|EFN54083.1|	hypothetical protein CHLNCDRAFT_136204 [Chlorella variabilis]	_	_	GO:0071704;GO:0097159;GO:1901363;GO:0005488;GO:0044238
ORTHOMCL2533	1172.01	189	139.92	28.14	0.381373	0.683422	-1.03267	down	1.03267	up	5.99241	no	OK	gi|307105414|gb|EFN53663.1|	hypothetical protein CHLNCDRAFT_36331 [Chlorella variabilis]	WDR61, REC14, SKI8	K12602	_
ORTHOMCL2534	458	37	70.89	8.31	0.0990482	0.348408	-2.02674	down	2.02674	up	4.38691	no	OK	gi|307103565|gb|EFN51824.1|	expressed protein [Chlorella variabilis]	_	_	_
ORTHOMCL2535	1094.96	3977	92.14	363.14	0.00660666	0.0688542	3.45966	up	-3.45966	down	8.90344	no	OK	gi|307111519|gb|EFN59753.1|	hypothetical protein CHLNCDRAFT_56546 [Chlorella variabilis]	_	_	_
ORTHOMCL2536	178	9	19.35	3.16	0.0394255	0.200235	-2.68974	down	2.68974	up	2.9349	no	OK	gi|307106940|gb|EFN55184.1|	hypothetical protein CHLNCDRAFT_134346 [Chlorella variabilis]	_	_	_
ORTHOMCL2537	488	3079	85.02	417.65	0.0012718	0.024514	4.25582	up	-4.25582	down	8.48203	yes	OK	_	_	_	_	_
ORTHOMCL2538	153	134	28.12	13.28	0.243458	0.561756	1.40586	up	-1.40586	down	4.34076	no	OK	gi|307104919|gb|EFN53170.1|	hypothetical protein CHLNCDRAFT_136970 [Chlorella variabilis]	pepP	K01262	GO:0007369;GO:0009987;GO:0004177;GO:0030145
ORTHOMCL2539	706	172	142.8	39.65	0.711191	0.884375	-0.437623	down	0.437623	up	5.48407	no	OK	gi|307104430|gb|EFN52684.1|	hypothetical protein CHLNCDRAFT_138664 [Chlorella variabilis]	_	_	GO:0006118;GO:0045454;GO:0009055;GO:0006662;GO:0015035
ORTHOMCL254	4322.96	19276.1	200.93	572.75	0.00357861	0.046037	3.75595	up	-3.75595	down	11.1585	yes	OK	gi|159490000|ref|XP_001702977.1|	predicted protein [Chlamydomonas reinhardtii]	NOP4, RBM28	K14573	GO:0003676
ORTHOMCL2540	58	19	7.64	3.3	1	1	-0.0106196	down	0.0106196	up	2.07468	no	OK	gi|307106376|gb|EFN54622.1|	hypothetical protein CHLNCDRAFT_135156 [Chlorella variabilis]	_	_	GO:0016887;GO:0005524;GO:0006200
ORTHOMCL2541	299	10	91.22	3.54	0.0132583	0.102255	-3.28673	down	3.28673	up	3.60773	no	OK	gi|384249588|gb|EIE23069.1|	component of TRAPP complex [Coccomyxa subellipsoidea C-169]	_	_	GO:0005622;GO:0006888
ORTHOMCL2542	2028.76	94	150.27	8.08	0.0231346	0.144289	-2.83096	down	2.83096	up	6.40097	no	OK	gi|307108062|gb|EFN56303.1|	hypothetical protein CHLNCDRAFT_51729 [Chlorella variabilis]	_	_	_
ORTHOMCL2543	53.99	19	12.42	3.43	0.970501	0.995324	0.0917859	up	-0.0917859	down	2.02108	no	OK	gi|307110902|gb|EFN59137.1|	hypothetical protein CHLNCDRAFT_137958 [Chlorella variabilis]	_	_	GO:0008168;GO:0032259;GO:0016740;GO:0043229
ORTHOMCL2544	987	520	155.15	60.82	0.564691	0.800003	0.674621	up	-0.674621	down	6.54431	no	OK	gi|307109933|gb|EFN58170.1|	hypothetical protein CHLNCDRAFT_50573 [Chlorella variabilis]	_	_	_
ORTHOMCL2545	44	24	12.51	6.71	0.565938	0.800796	0.72006	up	-0.72006	down	2.0699	no	OK	gi|307107472|gb|EFN55715.1|	hypothetical protein CHLNCDRAFT_134018 [Chlorella variabilis]	_	_	GO:0005083
ORTHOMCL2546	160	8	40.09	3.41	0.0453845	0.21975	-2.70375	down	2.70375	up	2.78235	no	OK	gi|307108151|gb|EFN56392.1|	hypothetical protein CHLNCDRAFT_144947 [Chlorella variabilis]	_	_	_
ORTHOMCL2547	338	11	33	3.42	0.0121875	0.0972863	-3.32751	down	3.32751	up	3.77871	no	OK	_	_	_	_	_
ORTHOMCL2548	512	102	85.85	19.65	0.541201	0.785939	-0.727515	down	0.727515	up	4.906	no	OK	_	_	_	_	_
ORTHOMCL2549	1826	1266	151.75	117.3	0.361998	0.668552	1.0708	up	-1.0708	down	7.68827	no	OK	gi|307107765|gb|EFN56007.1|	expressed protein [Chlorella variabilis]	_	_	_
ORTHOMCL255	401	755	32.56	65.18	0.0409158	0.205753	2.51112	up	-2.51112	down	6.61192	no	OK	gi|307110949|gb|EFN59184.1|	hypothetical protein CHLNCDRAFT_138084 [Chlorella variabilis]	_	_	_
ORTHOMCL2550	509	2714.94	86.07	494.32	0.00212245	0.034197	4.01358	up	-4.01358	down	8.31348	yes	OK	gi|76262498|gb|ABA41399.1|	pherophorin-C1 protein precursor [Chlamydomonas reinhardtii]	_	_	_
ORTHOMCL2551	1064	156	124.44	20.47	0.323866	0.638284	-1.16988	down	1.16988	up	5.80979	no	OK	gi|307105694|gb|EFN53942.1|	hypothetical protein CHLNCDRAFT_136184 [Chlorella variabilis]	RNF13, RZF	K15692	GO:0046872
ORTHOMCL2552	549	353	135.6	100.21	0.414031	0.706044	0.961746	up	-0.961746	down	5.88038	no	OK	gi|307109591|gb|EFN57829.1|	hypothetical protein CHLNCDRAFT_143246 [Chlorella variabilis]	K09958	K09958	_
ORTHOMCL2553	1371	128	148.26	15.5	0.129888	0.403927	-1.82065	down	1.82065	up	6.00524	no	OK	gi|302844161|ref|XP_002953621.1|	hypothetical protein VOLCADRAFT_82410 [Volvox carteri f. nagariensis]	frmA, ADH5, adhC	K00121	GO:0006069;GO:0048316;GO:0080007;GO:0004022;GO:0046292;GO:0010286;GO:0005777;GO:0000166;GO:0008270;GO:0051903;GO:0008219
ORTHOMCL2554	1492	3227.01	112.38	126	0.0280458	0.163003	2.712	up	-2.712	down	8.68134	no	OK	gi|307107945|gb|EFN56186.1|	hypothetical protein CHLNCDRAFT_144914 [Chlorella variabilis]	_	_	_
ORTHOMCL2555	42	38	8.21	9.78	0.248778	0.5668	1.44682	up	-1.44682	down	2.49033	no	OK	gi|307110667|gb|EFN58903.1|	hypothetical protein CHLNCDRAFT_140841 [Chlorella variabilis]	_	_	_
ORTHOMCL2556	1505	962	161.88	116.52	0.416029	0.707359	0.953536	up	-0.953536	down	7.33087	no	OK	gi|307105757|gb|EFN54005.1|	expressed protein [Chlorella variabilis]	_	_	_
ORTHOMCL2558	145	88	38.16	26.7	0.463571	0.734872	0.877184	up	-0.877184	down	3.90019	no	OK	_	_	_	_	_
ORTHOMCL2559	515	123	134.65	38.19	0.692848	0.872675	-0.466148	down	0.466148	up	5.01742	no	OK	_	_	_	_	_
ORTHOMCL256	191	1313	10.05	76.84	0.0009967	0.0217451	4.37789	up	-4.37789	down	7.2453	yes	OK	gi|384250436|gb|EIE23915.1|	MFS general substrate transporter [Coccomyxa subellipsoidea C-169]	_	_	GO:0043231;GO:0044444
ORTHOMCL2560	471	78	195.62	38.86	0.403377	0.696966	-0.993674	down	0.993674	up	4.6925	no	OK	_	_	_	_	_
ORTHOMCL2561	780	36	53.81	4.62	0.024193	0.146967	-2.83377	down	2.83377	up	5.02603	no	OK	gi|497154349|ref|WP_009488621.1|	hypothetical protein [Microvirga sp. WSM3557]	_	_	_
ORTHOMCL2562	80	11	14.64	3.84	0.35249	0.662114	-1.25371	down	1.25371	up	2.07694	no	OK	gi|307109938|gb|EFN58175.1|	hypothetical protein CHLNCDRAFT_142000 [Chlorella variabilis]	E2.5.1.18, gst	K00799	_
ORTHOMCL2563	748	95	89.3	12.73	0.249661	0.56734	-1.37652	down	1.37652	up	5.24248	no	OK	gi|307104220|gb|EFN52475.1|	hypothetical protein CHLNCDRAFT_58852 [Chlorella variabilis]	STX16	K08489	GO:0016020;GO:0005622;GO:0006886;GO:0005484;GO:0016192
ORTHOMCL2564	1271	392	120.3	38.42	0.934153	0.981702	-0.0976438	down	0.0976438	up	6.48563	no	OK	gi|307104131|gb|EFN52386.1|	hypothetical protein CHLNCDRAFT_138837 [Chlorella variabilis]	_	_	GO:0050660;GO:0006118;GO:0003995;GO:0055114;GO:0016772
ORTHOMCL2565	26	15	5.26	5.07	0.568726	0.803641	0.796989	up	-0.796989	down	1.34839	no	OK	_	_	_	_	_
ORTHOMCL2566	1124.99	66	109.05	8.58	0.044353	0.217004	-2.48972	down	2.48972	up	5.59858	no	OK	gi|384246203|gb|EIE19694.1|	nucleoporin-domain-containing protein [Coccomyxa subellipsoidea C-169]	NUP155	K14312	GO:0017056;GO:0005643;GO:0006913
ORTHOMCL2568	598	334	135.25	80.36	0.517893	0.772366	0.758697	up	-0.758697	down	5.8731	no	OK	_	_	_	_	_
ORTHOMCL2569	450	374	82.32	77.71	0.260822	0.578264	1.33175	up	-1.33175	down	5.84779	no	OK	gi|384251313|gb|EIE24791.1|	hypothetical protein COCSUDRAFT_32818 [Coccomyxa subellipsoidea C-169]	_	_	_
ORTHOMCL257	2374.03	2022	187.01	179.91	0.247041	0.564931	1.36769	up	-1.36769	down	8.27464	no	OK	gi|307106868|gb|EFN55113.1|	hypothetical protein CHLNCDRAFT_135038 [Chlorella variabilis]	_	_	GO:0016614;GO:0016491
ORTHOMCL2570	1026.06	43	129.14	6.99	0.018914	0.127007	-2.97356	down	2.97356	up	5.40347	no	OK	gi|307103348|gb|EFN51609.1|	hypothetical protein CHLNCDRAFT_140001, partial [Chlorella variabilis]	_	_	_
ORTHOMCL2571	872	476	154.6	95.75	0.536479	0.783751	0.725752	up	-0.725752	down	6.3971	no	OK	gi|307106967|gb|EFN55211.1|	hypothetical protein CHLNCDRAFT_134443 [Chlorella variabilis]	_	_	_
ORTHOMCL2572	785	365	93.16	48.47	0.67384	0.860447	0.494368	up	-0.494368	down	6.10581	no	OK	gi|307105305|gb|EFN53555.1|	hypothetical protein CHLNCDRAFT_58525 [Chlorella variabilis]	_	_	GO:0004100;GO:0006031
ORTHOMCL2573	659	376	76.85	49.19	0.500979	0.761637	0.789472	up	-0.789472	down	6.03275	no	OK	gi|384253378|gb|EIE26853.1|	electron transfer flavo protein beta-subunit:electron transfer flavo protein alpha subunit, partial [Coccomyxa subellipsoidea C-169]	fixB, etfA	K03522	_
ORTHOMCL2574	1035	123	113.76	15.19	0.218074	0.533778	-1.47261	down	1.47261	up	5.6841	no	OK	gi|384252089|gb|EIE25566.1|	cysteine proteinase [Coccomyxa subellipsoidea C-169]	_	_	GO:0016787
ORTHOMCL2575	821.24	678	134.35	125.52	0.262925	0.580859	1.32287	up	-1.32287	down	6.70985	no	OK	gi|88769927|gb|ABD51443.1|	A1L [Squirrelpox virus]	_	_	_
ORTHOMCL2576	1135.01	475	81.23	37.82	0.769528	0.910608	0.342571	up	-0.342571	down	6.55127	no	OK	gi|384252297|gb|EIE25773.1|	glycoside hydrolase [Coccomyxa subellipsoidea C-169]	E3.2.1.2	K01177	GO:0005982;GO:0005985;GO:0009536;GO:0016161;GO:0000272
ORTHOMCL2577	506	15	28.42	3.19	0.00857516	0.0812208	-3.46593	down	3.46593	up	4.34307	no	OK	gi|384250028|gb|EIE23508.1|	hypothetical protein COCSUDRAFT_65951 [Coccomyxa subellipsoidea C-169]	_	_	_
ORTHOMCL2578	66	15	11.7	4.58	0.682125	0.865705	-0.534449	down	0.534449	up	2.03624	no	OK	gi|307106562|gb|EFN54807.1|	hypothetical protein CHLNCDRAFT_134792, partial [Chlorella variabilis]	_	_	_
ORTHOMCL2579	115	79	45.87	37.26	0.38418	0.686456	1.05521	up	-1.05521	down	3.68149	no	OK	gi|307102851|gb|EFN51117.1|	hypothetical protein CHLNCDRAFT_37529 [Chlorella variabilis]	chaA	K07300	GO:0006885;GO:0006816;GO:0016021;GO:0055085;GO:0015369
ORTHOMCL258	782.94	260	53	19.14	0.995621	1	0.00885988	up	-0.00885988	down	5.83904	no	OK	gi|307110909|gb|EFN59144.1|	hypothetical protein CHLNCDRAFT_137972 [Chlorella variabilis]	_	_	_
ORTHOMCL2580	641	608	86.84	91.78	0.200478	0.510631	1.52256	up	-1.52256	down	6.4979	no	OK	gi|307104777|gb|EFN53029.1|	hypothetical protein CHLNCDRAFT_137245 [Chlorella variabilis]	_	_	_
ORTHOMCL2581	1026.75	364.9	123.31	49.65	0.928981	0.979776	0.106859	up	-0.106859	down	6.28025	no	OK	gi|307107103|gb|EFN55347.1|	hypothetical protein CHLNCDRAFT_134361 [Chlorella variabilis]	_	_	GO:0006886
ORTHOMCL2582	768	217	129.86	41.57	0.851031	0.947336	-0.223928	down	0.223928	up	5.69956	no	OK	gi|307111672|gb|EFN59906.1|	hypothetical protein CHLNCDRAFT_56440 [Chlorella variabilis]	fusA, GFM, EFG	K02355	GO:0003746;GO:0006184;GO:0003924;GO:0005525;GO:0005840;GO:0006448
ORTHOMCL2584	586.02	155	78.08	23.11	0.787333	0.921759	-0.319039	down	0.319039	up	5.2667	no	OK	gi|302853223|ref|XP_002958128.1|	Dof-type zinc finger protein [Volvox carteri f. nagariensis]	_	_	GO:0003677;GO:0006355;GO:0008270
ORTHOMCL2585	1222	3115	138.09	394.64	0.0180063	0.123447	2.94897	up	-2.94897	down	8.60107	no	OK	gi|302846154|ref|XP_002954614.1|	hypothetical protein VOLCADRAFT_95487 [Volvox carteri f. nagariensis]	_	_	_
ORTHOMCL2586	601	53	134.91	14.28	0.118719	0.386112	-1.90146	down	1.90146	up	4.80187	no	OK	gi|307111053|gb|EFN59288.1|	hypothetical protein CHLNCDRAFT_137629 [Chlorella variabilis]	_	_	_
ORTHOMCL2587	859	674	145.25	128	0.289865	0.607782	1.24909	up	-1.24909	down	6.72286	no	OK	gi|307105928|gb|EFN54175.1|	hypothetical protein CHLNCDRAFT_17489, partial [Chlorella variabilis]	_	_	_
ORTHOMCL2588	1110	276	149.87	43.14	0.728264	0.891977	-0.408295	down	0.408295	up	6.14898	no	OK	gi|307111608|gb|EFN59842.1|	hypothetical protein CHLNCDRAFT_49694 [Chlorella variabilis]	_	_	_
ORTHOMCL2589	324.01	86	112.5	35.3	0.796982	0.925959	-0.313814	down	0.313814	up	4.4148	no	OK	gi|307102898|gb|EFN51164.1|	hypothetical protein CHLNCDRAFT_28318, partial [Chlorella variabilis]	_	_	GO:0016887;GO:0009624;GO:0005524;GO:0006200
ORTHOMCL259	933.47	111	44.41	12.34	0.219177	0.534781	-1.47092	down	1.47092	up	5.53518	no	OK	gi|307105927|gb|EFN54174.1|	hypothetical protein CHLNCDRAFT_53167 [Chlorella variabilis]	TOP3	K03165	GO:0006265;GO:0005694;GO:0003917
ORTHOMCL2590	1473	444	103.57	34.72	0.912058	0.973354	-0.130726	down	0.130726	up	6.68255	no	OK	gi|307103237|gb|EFN51499.1|	hypothetical protein CHLNCDRAFT_59210 [Chlorella variabilis]	_	_	GO:0016597;GO:0008152
ORTHOMCL2591	2102.02	621	128.02	34.46	0.891653	0.964202	-0.159702	down	0.159702	up	7.18178	no	OK	gi|384246866|gb|EIE20354.1|	target of rapamycin kinase [Coccomyxa subellipsoidea C-169]	FRAP	K07203	GO:0016310;GO:0016773;GO:0016301;GO:0005524;GO:0008144
ORTHOMCL2592	629.99	25	109.76	4.35	0.0169657	0.119506	-3.04971	down	3.04971	up	4.69532	no	OK	gi|307105816|gb|EFN54064.1|	hypothetical protein CHLNCDRAFT_58394 [Chlorella variabilis]	_	_	_
ORTHOMCL2593	632	62	125.31	14.07	0.150672	0.438866	-1.74819	down	1.74819	up	4.90731	no	OK	gi|307106525|gb|EFN54770.1|	expressed protein [Chlorella variabilis]	DLAT, aceF, pdhC	K00627	_
ORTHOMCL2594	2347.68	125	147.52	14.62	0.0332195	0.180137	-2.63087	down	2.63087	up	6.63729	no	OK	gi|307109552|gb|EFN57790.1|	hypothetical protein CHLNCDRAFT_21212, partial [Chlorella variabilis]	ERB1, BOP1	K14824	GO:0006364;GO:0051726;GO:0005634
ORTHOMCL2595	710	467	43.66	31.89	0.398201	0.695436	0.994588	up	-0.994588	down	6.27352	no	OK	gi|307104848|gb|EFN53100.1|	hypothetical protein CHLNCDRAFT_137433 [Chlorella variabilis]	_	_	GO:0006771;GO:0003993;GO:0019497;GO:0046872
ORTHOMCL2596	832	389	161	85.66	0.668384	0.858372	0.50236	up	-0.50236	down	6.19441	no	OK	gi|307103258|gb|EFN51520.1|	hypothetical protein CHLNCDRAFT_49235 [Chlorella variabilis]	ARL8B	K07956	GO:0051233;GO:0016787;GO:0005525;GO:0030496;GO:0007264;GO:0005886;GO:0005634;GO:0005773
ORTHOMCL2597	1142	101	115.72	12.01	0.115798	0.382603	-1.89847	down	1.89847	up	5.72548	no	OK	gi|384252494|gb|EIE25970.1|	DEAD-domain-containing protein [Coccomyxa subellipsoidea C-169]	DDX54, DBP10	K14808	GO:0008026;GO:0003723;GO:0005524;GO:0004386;GO:0000166;GO:0005634;GO:0003676
ORTHOMCL2598	455	209	52.75	27.26	0.684365	0.866585	0.476666	up	-0.476666	down	5.30815	no	OK	gi|384254014|gb|EIE27488.1|	hypothetical protein COCSUDRAFT_55496 [Coccomyxa subellipsoidea C-169]	_	_	_
ORTHOMCL2599	1547	225	81.64	13.84	0.317236	0.631881	-1.18167	down	1.18167	up	6.34548	no	OK	gi|384253301|gb|EIE26776.1|	S6PP-domain-containing protein [Coccomyxa subellipsoidea C-169]	_	_	_
ORTHOMCL26	1704	130	125.14	19.8	0.0820517	0.312119	-2.11192	down	2.11192	up	6.25937	no	OK	gi|307103370|gb|EFN51631.1|	hypothetical protein CHLNCDRAFT_9818, partial [Chlorella variabilis]	_	_	_
ORTHOMCL260	1889	1421	131.77	103.14	0.312716	0.627879	1.18849	up	-1.18849	down	7.81798	no	OK	gi|384246262|gb|EIE19753.1|	laminin A [Coccomyxa subellipsoidea C-169]	_	_	_
ORTHOMCL2600	633.01	264	119.62	56.72	0.776502	0.914866	0.337519	up	-0.337519	down	5.70574	no	OK	gi|307109624|gb|EFN57862.1|	hypothetical protein CHLNCDRAFT_51181 [Chlorella variabilis]	CHMP5, VPS60	K12198	GO:0015031
ORTHOMCL2601	310	140	116.71	62.06	0.702164	0.879981	0.452053	up	-0.452053	down	4.73978	no	OK	gi|485613131|gb|EOD11249.1|	hypothetical protein EMIHUDRAFT_248022 [Emiliania huxleyi CCMP1516]	_	_	_
ORTHOMCL2602	396	124	109.22	16.52	0.955552	0.989982	-0.0757217	down	0.0757217	up	4.81404	no	OK	gi|384246779|gb|EIE20268.1|	component of TRAPP complex [Coccomyxa subellipsoidea C-169]	_	_	GO:0010413;GO:0005801;GO:0009832;GO:0005829;GO:0045492;GO:0006888
ORTHOMCL2603	8	9	2.79	2.68	0.233127	0.549914	1.72279	up	-1.72279	down	0.240896	no	OK	gi|30679426|ref|NP_849295.1|	cytochrome b6-f complex iron-sulfur subunit [Arabidopsis thaliana]	petC	K02636	GO:0016020;GO:0009535;GO:0006118;GO:0005515;GO:0010310;GO:0010207;GO:0009941;GO:0006612;GO:0008152;GO:0006364;GO:0005488;GO:0006098;GO:0009867;GO:0080167;GO:0009697;GO:0009536;GO:0031348;GO:0046028;GO:0009657;GO:0009523;GO:0016679;GO:0042742;GO:0009512;GO:0010363;GO:0043900;GO:0009595;GO:0010200;GO:0005886;GO:0050832;GO:0000165;GO:0010196;GO:0009862;GO:0009409;GO:0051536;GO:0009579;GO:0009767
ORTHOMCL2604	1112	2411.03	88.74	203.72	0.0278361	0.162411	2.71543	up	-2.71543	down	8.26009	no	OK	gi|307105278|gb|EFN53528.1|	hypothetical protein CHLNCDRAFT_58509 [Chlorella variabilis]	_	_	_
ORTHOMCL2605	3165.97	434	161.56	39.66	0.28321	0.60287	-1.26729	down	1.26729	up	7.35228	no	OK	gi|307109783|gb|EFN58020.1|	expressed protein [Chlorella variabilis]	_	_	_
ORTHOMCL2606	844	118	75.27	11.75	0.298204	0.615395	-1.23822	down	1.23822	up	5.45568	no	OK	gi|307110703|gb|EFN58939.1|	hypothetical protein CHLNCDRAFT_19466, partial [Chlorella variabilis]	SLC35B2, PAPST1	K15276	GO:0016021;GO:0055085
ORTHOMCL2607	198.81	19	23.95	3.34	0.15711	0.448075	-1.78267	down	1.78267	up	3.24452	no	OK	_	_	_	_	_
ORTHOMCL2608	1722	8089.03	118.18	617.29	0.00306724	0.0418443	3.83095	up	-3.83095	down	9.9005	yes	OK	gi|307105422|gb|EFN53671.1|	hypothetical protein CHLNCDRAFT_136442 [Chlorella variabilis]	_	_	GO:0004553;GO:0005975;GO:0030246
ORTHOMCL261	661	75	51.89	12.43	0.200324	0.510553	-1.53876	down	1.53876	up	5.02185	no	OK	gi|159469426|ref|XP_001692864.1|	SNF2 family chromodomain-helicase [Chlamydomonas reinhardtii]	_	_	_
ORTHOMCL2610	637	268	123.27	57.58	0.76735	0.909379	0.350121	up	-0.350121	down	5.72186	no	OK	gi|307110869|gb|EFN59104.1|	hypothetical protein CHLNCDRAFT_18943 [Chlorella variabilis]	VTI1	K08493	GO:0016020;GO:0006886;GO:0016192
ORTHOMCL2611	2492	497	109.04	24.07	0.534131	0.781951	-0.726479	down	0.726479	up	7.1874	no	OK	gi|218200202|gb|EEC82629.1|	hypothetical protein OsI_27219 [Oryza sativa Indica Group]	malQ	K00705	GO:0003824
ORTHOMCL2612	654	213	106.41	40.22	0.98942	1	-0.0190614	down	0.0190614	up	5.56545	no	OK	gi|307104617|gb|EFN52870.1|	hypothetical protein CHLNCDRAFT_58741 [Chlorella variabilis]	_	_	GO:0003676
ORTHOMCL2613	96.99	13	10.23	4.4	0.313473	0.628948	-1.29199	down	1.29199	up	2.34017	no	OK	gi|307105496|gb|EFN53745.1|	hypothetical protein CHLNCDRAFT_136334 [Chlorella variabilis]	_	_	_
ORTHOMCL2614	2082.03	732.93	141.92	54.61	0.936742	0.982842	0.0932635	up	-0.0932635	down	7.29283	no	OK	gi|307110269|gb|EFN58505.1|	hypothetical protein CHLNCDRAFT_140556 [Chlorella variabilis]	_	_	_
ORTHOMCL2615	1372	646	64.91	34.13	0.661047	0.856376	0.512572	up	-0.512572	down	6.92231	no	OK	_	_	_	_	_
ORTHOMCL2616	208	62	37.37	10.71	0.913958	0.973667	-0.1466	down	0.1466	up	3.85184	no	OK	gi|34013298|gb|AAL06143.1|	peroxisomal biogenesis factor 6-like protein [Mus musculus]	PEX6, PXAAA1	K13339	GO:0008022;GO:0005524;GO:0005777;GO:0005829;GO:0000166;GO:0016561;GO:0042623;GO:0006200;GO:0050821;GO:0032403
ORTHOMCL2617	704	316	101.9	51.58	0.704724	0.881613	0.44351	up	-0.44351	down	5.91915	no	OK	gi|307104749|gb|EFN53001.1|	hypothetical protein CHLNCDRAFT_137452 [Chlorella variabilis]	_	_	_
ORTHOMCL2618	586	64	86.06	13.42	0.186638	0.490596	-1.59352	down	1.59352	up	4.8351	no	OK	gi|307110233|gb|EFN58469.1|	hypothetical protein CHLNCDRAFT_140481 [Chlorella variabilis]	_	_	_
ORTHOMCL2619	1284	111	157.02	15.24	0.110306	0.371497	-1.93146	down	1.93146	up	5.88732	no	OK	gi|307104623|gb|EFN52876.1|	hypothetical protein CHLNCDRAFT_26344 [Chlorella variabilis]	RPF1	K14846	_
ORTHOMCL262	1206	304	83.24	22.98	0.739609	0.897033	-0.388583	down	0.388583	up	6.27707	no	OK	gi|307105301|gb|EFN53551.1|	hypothetical protein CHLNCDRAFT_58521 [Chlorella variabilis]	TC.MATE, SLC47A, norM, mdtK, dinF	K03327	GO:0016020;GO:0015297;GO:0006855;GO:0015238;GO:0055085;GO:0022857
ORTHOMCL2620	233	371	57.2	104.65	0.0626467	0.263564	2.26861	up	-2.26861	down	5.62344	no	OK	gi|307104962|gb|EFN53213.1|	hypothetical protein CHLNCDRAFT_137079 [Chlorella variabilis]	_	_	_
ORTHOMCL2621	189	186	42.74	48.16	0.189221	0.493931	1.57438	up	-1.57438	down	4.77111	no	OK	gi|384244798|gb|EIE18296.1|	kinase-like protein, partial [Coccomyxa subellipsoidea C-169]	CTR1	K14510	GO:0006468;GO:0005524;GO:0009069;GO:0004674
ORTHOMCL2622	473	104	106.98	26.82	0.620243	0.833382	-0.585318	down	0.585318	up	4.84648	no	OK	gi|307104330|gb|EFN52584.1|	hypothetical protein CHLNCDRAFT_138597 [Chlorella variabilis]	_	_	_
ORTHOMCL2623	976	91	143.33	15.08	0.131273	0.406682	-1.82217	down	1.82217	up	5.51577	no	OK	gi|307107381|gb|EFN55624.1|	hypothetical protein CHLNCDRAFT_133785 [Chlorella variabilis]	trmB, METTL1	K03439	GO:0008176;GO:0000049;GO:0006400;GO:0036265;GO:0005634
ORTHOMCL2624	132	22	13.48	4.57	0.437934	0.719454	-0.981588	down	0.981588	up	2.87084	no	OK	gi|307105868|gb|EFN54115.1|	hypothetical protein CHLNCDRAFT_135475 [Chlorella variabilis]	_	_	GO:0006118;GO:0009055;GO:0020037;GO:0004497;GO:0005506;GO:0055114;GO:0016705
ORTHOMCL2625	371	89	89.8	24.79	0.700886	0.879112	-0.459629	down	0.459629	up	4.54757	no	OK	gi|307108288|gb|EFN56528.1|	hypothetical protein CHLNCDRAFT_144153 [Chlorella variabilis]	E3.1.3.16	K01090	GO:0008152;GO:0003824
ORTHOMCL2626	148	352	53.23	121.53	0.0230398	0.144148	2.84619	up	-2.84619	down	5.46196	no	OK	gi|307111612|gb|EFN59846.1|	hypothetical protein CHLNCDRAFT_133619 [Chlorella variabilis]	_	_	_
ORTHOMCL2627	693	242	101.03	39.8	0.946936	0.987312	0.0814735	up	-0.0814735	down	5.69961	no	OK	gi|307102827|gb|EFN51094.1|	hypothetical protein CHLNCDRAFT_55344 [Chlorella variabilis]	tenA	K03707	_
ORTHOMCL2628	2581.63	223	485.55	47.68	0.108409	0.369288	-1.93342	down	1.93342	up	6.89314	no	OK	gi|307109595|gb|EFN57833.1|	hypothetical protein CHLNCDRAFT_20778 [Chlorella variabilis]	TBP, tbp	K03120	GO:0006352;GO:0003677
ORTHOMCL2629	171	20	19.49	5.27	0.226128	0.541548	-1.49081	down	1.49081	up	3.0959	no	OK	gi|307104584|gb|EFN52837.1|	hypothetical protein CHLNCDRAFT_138283 [Chlorella variabilis]	_	_	_
ORTHOMCL263	2305.91	322	38.61	13.8	0.293656	0.610806	-1.24057	down	1.24057	up	6.90318	no	OK	gi|307109951|gb|EFN58188.1|	hypothetical protein CHLNCDRAFT_142028 [Chlorella variabilis]	_	_	GO:0008026;GO:0009190;GO:0009987;GO:0005524;GO:0035556;GO:0003676;GO:0016849
ORTHOMCL2630	109	15	14.29	3.38	0.332343	0.645684	-1.25501	down	1.25501	up	2.51615	no	OK	gi|307109961|gb|EFN58198.1|	hypothetical protein CHLNCDRAFT_142049 [Chlorella variabilis]	tatD	K03424	GO:0006308;GO:0016888
ORTHOMCL2631	941	56	110.05	9.3	0.0458846	0.221044	-2.46871	down	2.46871	up	5.34498	no	OK	gi|255075745|ref|XP_002501547.1|	predicted protein [Micromonas sp. RCC299]	_	_	GO:0003682;GO:0003677;GO:0000785
ORTHOMCL2632	1916.72	130	94.46	10.26	0.0615857	0.261204	-2.28181	down	2.28181	up	6.39876	no	OK	gi|307103927|gb|EFN52184.1|	hypothetical protein CHLNCDRAFT_139395 [Chlorella variabilis]	_	_	GO:0005815;GO:0000922;GO:0007020
ORTHOMCL2633	454	291	47.07	33.94	0.418488	0.708644	0.957112	up	-0.957112	down	5.60288	no	OK	gi|307108109|gb|EFN56350.1|	hypothetical protein CHLNCDRAFT_144830 [Chlorella variabilis]	SPPL2B	K09597	GO:0016021;GO:0004190
ORTHOMCL2634	264.1	5	53.15	2.28	0.00337951	0.044481	-4.08979	down	4.08979	up	3.37555	yes	OK	gi|307110647|gb|EFN58883.1|	hypothetical protein CHLNCDRAFT_50409 [Chlorella variabilis]	_	_	GO:0016706;GO:0005506;GO:0055114;GO:0031418
ORTHOMCL2635	358	162	110.06	58.36	0.702496	0.8802	0.454989	up	-0.454989	down	4.94939	no	OK	_	_	_	_	_
ORTHOMCL2636	541.9	6895.81	103.86	1850.64	0.000139578	0.00623363	5.26779	up	-5.26779	down	9.60918	yes	OK	_	_	_	_	_
ORTHOMCL2637	988	493	74.41	38.15	0.60977	0.826839	0.596256	up	-0.596256	down	6.49815	no	OK	gi|307104713|gb|EFN52965.1|	hypothetical protein CHLNCDRAFT_137357 [Chlorella variabilis]	_	_	GO:0006118;GO:0045454;GO:0009055;GO:0015035
ORTHOMCL2638	152	1575.11	38.25	191.31	0.000282009	0.0100077	4.96912	up	-4.96912	down	7.48563	yes	OK	_	_	_	_	_
ORTHOMCL2639	804	86.15	98.02	11.79	0.176302	0.479127	-1.62402	down	1.62402	up	5.28244	no	OK	gi|307111006|gb|EFN59241.1|	hypothetical protein CHLNCDRAFT_33962 [Chlorella variabilis]	RRP8	K14850	_
ORTHOMCL2640	1488	51	106.3	5.3	0.0106523	0.0911867	-3.26423	down	3.26423	up	5.90823	no	OK	gi|307103080|gb|EFN51344.1|	hypothetical protein CHLNCDRAFT_59267 [Chlorella variabilis]	K01270, pepD	K01270	GO:0016787;GO:0006508
ORTHOMCL2641	342	31	18.82	4.2	0.13306	0.40881	-1.86011	down	1.86011	up	4.00193	no	OK	gi|307107295|gb|EFN55538.1|	hypothetical protein CHLNCDRAFT_133979 [Chlorella variabilis]	_	_	_
ORTHOMCL2642	1903.39	30	61.92	5.4	0.00110978	0.0227932	-4.38214	down	4.38214	up	6.18753	yes	OK	gi|384252758|gb|EIE26234.1|	hypothetical protein COCSUDRAFT_83609 [Coccomyxa subellipsoidea C-169]	NUP205	K14310	_
ORTHOMCL2643	1444	503	145.95	56.58	0.946592	0.987312	0.0779046	up	-0.0779046	down	6.75701	no	OK	gi|307109145|gb|EFN57383.1|	hypothetical protein CHLNCDRAFT_142785 [Chlorella variabilis]	ECM4	K07393	GO:0046686
ORTHOMCL2644	341	52	96.47	21.47	0.356418	0.663673	-1.11198	down	1.11198	up	4.19036	no	OK	gi|159473232|ref|XP_001694743.1|	histone methyltransferase [Chlamydomonas reinhardtii]	SETD2, SET2	K11423	GO:0008168;GO:0032259;GO:0018024;GO:0034968;GO:0008270;GO:0005634;GO:0006554
ORTHOMCL2645	2445	804.77	133.96	48.77	0.998435	1	-0.00340845	down	0.00340845	up	7.47567	no	OK	gi|315052820|ref|XP_003175784.1|	PE-PGRS family protein [Arthroderma gypseum CBS 118893]	_	_	_
ORTHOMCL2646	1484	244	132.36	24.51	0.393254	0.694362	-1.00481	down	1.00481	up	6.34173	no	OK	gi|384245338|gb|EIE18832.1|	NPL4-domain-containing protein [Coccomyxa subellipsoidea C-169]	NPLOC4, NPL4	K14015	_
ORTHOMCL2647	593.99	189	70.7	36.15	0.967585	0.994754	-0.0526779	down	0.0526779	up	5.41011	no	OK	gi|123418036|ref|XP_001305235.1|	ARF GAP-like zinc finger-containing protein [Trichomonas vaginalis G3]	_	_	_
ORTHOMCL2648	887	578.27	101.96	73.76	0.403223	0.696966	0.981199	up	-0.981199	down	6.58599	no	OK	_	_	_	_	_
ORTHOMCL2649	716	18	130.99	3.74	0.00495997	0.0578182	-3.70537	down	3.70537	up	4.82206	no	OK	gi|307106214|gb|EFN54460.1|	hypothetical protein CHLNCDRAFT_31571 [Chlorella variabilis]	PSMB6	K02738	GO:0050794;GO:0051603;GO:0005737;GO:0005488;GO:0006950;GO:0005634;GO:0004298;GO:0005839
ORTHOMCL265	229.03	223	13.83	15.7	0.191934	0.498922	1.5595	up	-1.5595	down	5.03779	no	OK	gi|307107745|gb|EFN55987.1|	hypothetical protein CHLNCDRAFT_145354 [Chlorella variabilis]	_	_	_
ORTHOMCL2650	324	19	46.56	3.86	0.050682	0.234274	-2.48484	down	2.48484	up	3.81453	no	OK	_	_	_	_	_
ORTHOMCL2651	863	158	91.84	18.24	0.470412	0.740082	-0.849567	down	0.849567	up	5.61372	no	OK	gi|307105498|gb|EFN53747.1|	hypothetical protein CHLNCDRAFT_136338 [Chlorella variabilis]	_	_	_
ORTHOMCL2652	2698.01	209	478.35	44.05	0.0839491	0.31612	-2.0903	down	2.0903	up	6.92543	no	OK	gi|307107981|gb|EFN56222.1|	hypothetical protein CHLNCDRAFT_145004 [Chlorella variabilis]	_	_	_
ORTHOMCL2653	336	238	117.68	96.78	0.353209	0.662303	1.101	up	-1.101	down	5.2644	no	OK	gi|307109845|gb|EFN58082.1|	hypothetical protein CHLNCDRAFT_142386 [Chlorella variabilis]	_	_	_
ORTHOMCL2654	22	12	6.01	2.78	0.577755	0.810071	0.715291	up	-0.715291	down	1.05417	no	OK	gi|307103295|gb|EFN51556.1|	hypothetical protein CHLNCDRAFT_140026 [Chlorella variabilis]	_	_	GO:0005488
ORTHOMCL2655	6110.02	623	352.03	39.83	0.15534	0.444612	-1.6943	down	1.6943	up	8.18778	no	OK	gi|255071725|ref|XP_002499537.1|	predicted protein [Micromonas sp. RCC299]	TARS, thrS	K01868	GO:0071944;GO:0006118;GO:0006544;GO:0006435;GO:0009916;GO:0005524;GO:0004829;GO:0016021;GO:0043231;GO:0007585;GO:0006566;GO:0006563;GO:0022900;GO:0046872;GO:0070469;GO:0044444
ORTHOMCL2656	1052	198	137.87	29.09	0.490875	0.753483	-0.809809	down	0.809809	up	5.91332	no	OK	gi|307106580|gb|EFN54825.1|	hypothetical protein CHLNCDRAFT_10756, partial [Chlorella variabilis]	E1.6.2.2	K00326	GO:0055114;GO:0005739;GO:0016491
ORTHOMCL2657	541	11	126.87	3.16	0.00314925	0.0426519	-4.00551	down	4.00551	up	4.40196	yes	OK	gi|384248903|gb|EIE22386.1|	NIC-domain-containing protein [Coccomyxa subellipsoidea C-169]	NUP93	K14309	GO:0005643;GO:0006810
ORTHOMCL2658	532	92	187.97	36.74	0.43503	0.718957	-0.931431	down	0.931431	up	4.88859	no	OK	_	_	_	_	_
ORTHOMCL2659	478	288	59.36	40.82	0.460269	0.732121	0.86791	up	-0.86791	down	5.61912	no	OK	gi|307104565|gb|EFN52818.1|	hypothetical protein CHLNCDRAFT_26452 [Chlorella variabilis]	_	_	_
ORTHOMCL266	4125.67	409	139.4	13.25	0.146655	0.431425	-1.7349	down	1.7349	up	7.61218	no	OK	gi|384247396|gb|EIE20883.1|	hypothetical protein COCSUDRAFT_43765 [Coccomyxa subellipsoidea C-169]	tolA	K03646	_
ORTHOMCL2660	1411	2606.43	151.37	309.76	0.0423486	0.210983	2.48417	up	-2.48417	down	8.40519	no	OK	gi|384249542|gb|EIE23023.1|	aspartate semialdehyde dehydrogenase [Coccomyxa subellipsoidea C-169]	asd	K00133	GO:0046983;GO:0006544;GO:0009086;GO:0004073;GO:0009088;GO:0009089;GO:0055114;GO:0005739;GO:0000051;GO:0009097;GO:0051287;GO:0006563;GO:0050661;GO:0003942;GO:0009570
ORTHOMCL2661	1056	49	138.85	7.25	0.0242911	0.147084	-2.82718	down	2.82718	up	5.46195	no	OK	gi|307111563|gb|EFN59797.1|	hypothetical protein CHLNCDRAFT_33649 [Chlorella variabilis]	MORG1	K13124	_
ORTHOMCL2662	77	10	13.09	3.98	0.321429	0.635792	-1.33473	down	1.33473	up	2.00133	no	OK	gi|307110558|gb|EFN58794.1|	hypothetical protein CHLNCDRAFT_140573 [Chlorella variabilis]	_	_	_
ORTHOMCL2663	330	342	26.34	30.11	0.167481	0.465576	1.64978	up	-1.64978	down	5.63414	no	OK	gi|307106160|gb|EFN54407.1|	hypothetical protein CHLNCDRAFT_56225 [Chlorella variabilis]	ALG11	K03844	GO:0009058
ORTHOMCL2664	438	3689.41	74.38	284.5	0.000517573	0.0145102	4.6724	up	-4.6724	down	8.72481	yes	OK	gi|307108352|gb|EFN56592.1|	hypothetical protein CHLNCDRAFT_51582 [Chlorella variabilis]	RNF13, RZF	K15692	GO:0008152;GO:0005488;GO:0046872
ORTHOMCL2665	81	111	27.42	43.15	0.0954682	0.340737	2.04886	up	-2.04886	down	3.91277	no	OK	_	_	_	_	_
ORTHOMCL2666	547	196	82.44	33.35	0.921716	0.978141	0.118599	up	-0.118599	down	5.37736	no	OK	gi|307107944|gb|EFN56185.1|	expressed protein [Chlorella variabilis]	_	_	_
ORTHOMCL2667	982	124	116.2	16.47	0.244682	0.563072	-1.38513	down	1.38513	up	5.63191	no	OK	gi|303272111|ref|XP_003055417.1|	p-type ATPase superfamily [Micromonas pusilla CCMP1545]	E3.6.3.8	K01537	GO:0015410;GO:0006828;GO:0006816;GO:0055071;GO:0048364;GO:0005524;GO:0016529;GO:0012505;GO:0016021;GO:0005388;GO:0046872;GO:0005794
ORTHOMCL2668	557	15	108.83	3.57	0.00646342	0.0677391	-3.60437	down	3.60437	up	4.46973	no	OK	gi|307106092|gb|EFN54339.1|	hypothetical protein CHLNCDRAFT_17561, partial [Chlorella variabilis]	GINS2, PSF2	K10733	GO:0006260;GO:0005634
ORTHOMCL2669	534	51	110.99	13.94	0.140693	0.422306	-1.78642	down	1.78642	up	4.65675	no	OK	gi|307109197|gb|EFN57435.1|	hypothetical protein CHLNCDRAFT_142904 [Chlorella variabilis]	_	_	GO:0097159;GO:1901363
ORTHOMCL267	504	386.65	22.44	16.97	0.303018	0.617753	1.21766	up	-1.21766	down	5.93081	no	OK	_	_	_	_	_
ORTHOMCL2670	619	315	105.56	60.87	0.593992	0.817333	0.624469	up	-0.624469	down	5.84019	no	OK	gi|307110014|gb|EFN58251.1|	hypothetical protein CHLNCDRAFT_50668 [Chlorella variabilis]	_	_	_
ORTHOMCL2671	1988	248	106.45	14.72	0.236985	0.554383	-1.40309	down	1.40309	up	6.64303	no	OK	_	_	_	_	_
ORTHOMCL2672	823	719	62.57	60.87	0.235612	0.552984	1.40405	up	-1.40405	down	6.77183	no	OK	gi|307104459|gb|EFN52713.1|	hypothetical protein CHLNCDRAFT_54374 [Chlorella variabilis]	_	_	_
ORTHOMCL2673	386	20	54.12	4.3	0.0375891	0.194609	-2.66365	down	2.66365	up	4.03983	no	OK	gi|307111869|gb|EFN60103.1|	hypothetical protein CHLNCDRAFT_133431 [Chlorella variabilis]	_	_	_
ORTHOMCL2674	3999.12	336	120.99	11.29	0.101371	0.35502	-1.97334	down	1.97334	up	7.51555	no	OK	gi|307106393|gb|EFN54639.1|	hypothetical protein CHLNCDRAFT_52951 [Chlorella variabilis]	SMC1	K06636	GO:0030261;GO:0005694;GO:0006310;GO:0005524;GO:0005634;GO:0006281;GO:0007062
ORTHOMCL2675	1663.53	187	87.29	13.93	0.192719	0.500266	-1.55355	down	1.55355	up	6.34713	no	OK	gi|384249200|gb|EIE22682.1|	DEAD-domain-containing protein [Coccomyxa subellipsoidea C-169]	DDX27, DRS1	K13181	GO:0008026;GO:0005524;GO:0003676
ORTHOMCL2676	97	20	10.66	4.46	0.593483	0.817333	-0.675279	down	0.675279	up	2.53491	no	OK	gi|307107502|gb|EFN55745.1|	expressed protein [Chlorella variabilis]	_	_	_
ORTHOMCL2677	1132	197	88.93	17.24	0.433525	0.718797	-0.922812	down	0.922812	up	5.97915	no	OK	gi|307103979|gb|EFN52235.1|	hypothetical protein CHLNCDRAFT_56318 [Chlorella variabilis]	RPC2, POLR3B	K03021	GO:0003899;GO:0003677;GO:0005730;GO:0006144;GO:0006206;GO:0032549;GO:0006351
ORTHOMCL2678	912	299	102.77	37.77	0.996214	1	-0.0095196	down	0.0095196	up	6.04991	no	OK	gi|384251797|gb|EIE25274.1|	WD40 repeat-like protein [Coccomyxa subellipsoidea C-169]	_	_	_
ORTHOMCL2679	1077.48	734.97	95.25	69.11	0.372316	0.679508	1.0479	up	-1.0479	down	6.91078	no	OK	gi|168038084|ref|XP_001771532.1|	predicted protein [Physcomitrella patens subsp. patens]	HUWE1, MULE, ARF-BP1	K10592	_
ORTHOMCL268	2817.02	356	150.52	25.19	0.242197	0.56	-1.38454	down	1.38454	up	7.15054	no	OK	gi|384253213|gb|EIE26688.1|	heavy metal P-type ATPase [Coccomyxa subellipsoidea C-169]	E3.6.3.4, ATP7, copA	K01533	GO:0016020;GO:0030001;GO:0005507;GO:0019829;GO:0005524;GO:0006825;GO:0000166;GO:0016021;GO:0046872;GO:0043682
ORTHOMCL2680	1877.98	5	112.55	2.03	6.80677e-06	0.00106015	-6.91862	down	6.91862	up	6.11334	yes	OK	gi|307109606|gb|EFN57844.1|	hypothetical protein CHLNCDRAFT_51164 [Chlorella variabilis]	_	_	_
ORTHOMCL2681	562	8	69.57	3.28	0.00127712	0.0245233	-4.51382	down	4.51382	up	4.43182	yes	OK	gi|307104851|gb|EFN53103.1|	hypothetical protein CHLNCDRAFT_26240 [Chlorella variabilis]	KIF3_17	K10394	GO:0005874;GO:0003777;GO:0005524;GO:0005875;GO:0007018
ORTHOMCL2682	1324	443	98.98	36.87	0.988367	1	0.0198347	up	-0.0198347	down	6.60237	no	OK	gi|302831538|ref|XP_002947334.1|	hypothetical protein VOLCADRAFT_103426 [Volvox carteri f. nagariensis]	K07146	K07146	_
ORTHOMCL2683	606	35	116.15	8.55	0.0449282	0.218812	-2.51032	down	2.51032	up	4.70695	no	OK	gi|307104870|gb|EFN53122.1|	hypothetical protein CHLNCDRAFT_59750 [Chlorella variabilis]	_	_	_
ORTHOMCL2684	589	310	59.38	35.41	0.566856	0.801402	0.673022	up	-0.673022	down	5.79804	no	OK	gi|307107038|gb|EFN55282.1|	hypothetical protein CHLNCDRAFT_134211 [Chlorella variabilis]	TC.BASS	K03453	GO:0016020;GO:0000023;GO:0015721;GO:0009534;GO:0009941;GO:0019252;GO:0008508;GO:0006849;GO:0006814;GO:0043085;GO:0019761;GO:0050833
ORTHOMCL2685	890	1995	109.84	162.65	0.025568	0.152348	2.76336	up	-2.76336	down	7.9804	no	OK	gi|307108418|gb|EFN56658.1|	hypothetical protein CHLNCDRAFT_144506 [Chlorella variabilis]	_	_	_
ORTHOMCL2686	782	1126	99.25	159.09	0.0790364	0.305626	2.1248	up	-2.1248	down	7.25437	no	OK	gi|307102798|gb|EFN51065.1|	hypothetical protein CHLNCDRAFT_59329 [Chlorella variabilis]	_	_	GO:0008236
ORTHOMCL2687	1294	452	97.1	25.09	0.944379	0.986596	0.0818987	up	-0.0818987	down	6.60082	no	OK	_	_	_	_	_
ORTHOMCL2688	1155	152	121	17.82	0.264263	0.58198	-1.32568	down	1.32568	up	5.88216	no	OK	gi|307110870|gb|EFN59105.1|	hypothetical protein CHLNCDRAFT_137893 [Chlorella variabilis]	_	_	_
ORTHOMCL2689	562.02	13	35.26	5.01	0.00411146	0.0502853	-3.82188	down	3.82188	up	4.46752	no	OK	gi|307111925|gb|EFN60159.1|	hypothetical protein CHLNCDRAFT_133632 [Chlorella variabilis]	_	_	_
ORTHOMCL269	1633.12	527.99	64	22.86	0.980895	0.997666	-0.0295433	down	0.0295433	up	6.8804	no	OK	gi|307109364|gb|EFN57602.1|	hypothetical protein CHLNCDRAFT_7476, partial [Chlorella variabilis]	ALG9	K03846	GO:0016020;GO:0009987;GO:0043231;GO:0051179;GO:0044444
ORTHOMCL2690	1122	216	212.02	48.04	0.507657	0.765816	-0.77726	down	0.77726	up	6.01801	no	OK	gi|307102641|gb|EFN50911.1|	expressed protein [Chlorella variabilis]	_	_	_
ORTHOMCL2691	152	13	15.35	3.35	0.126564	0.398224	-1.93798	down	1.93798	up	2.82943	no	OK	gi|307111111|gb|EFN59346.1|	hypothetical protein CHLNCDRAFT_49891 [Chlorella variabilis]	_	_	_
ORTHOMCL2692	2125	202	259.86	27.74	0.134444	0.411327	-1.79504	down	1.79504	up	6.64214	no	OK	gi|307105935|gb|EFN54182.1|	hypothetical protein CHLNCDRAFT_36060 [Chlorella variabilis]	rbgA	K14540	GO:0005525;GO:0005739
ORTHOMCL2693	198	18	82.24	8.87	0.141456	0.423113	-1.85289	down	1.85289	up	3.22256	no	OK	gi|307105143|gb|EFN53394.1|	hypothetical protein CHLNCDRAFT_26028 [Chlorella variabilis]	E3.2.1.22B, galA, rafA	K07407	GO:0046486;GO:0005488;GO:0004557;GO:0001575;GO:0006012
ORTHOMCL2694	647	438.99	60.24	45.66	0.376655	0.68067	1.03939	up	-1.03939	down	6.16931	no	OK	gi|307109622|gb|EFN57860.1|	hypothetical protein CHLNCDRAFT_143322 [Chlorella variabilis]	SLC10A7, P7	K14347	_
ORTHOMCL2695	182	135	35.22	29.73	0.32605	0.639592	1.16673	up	-1.16673	down	4.42268	no	OK	gi|125557382|gb|EAZ02918.1|	hypothetical protein OsI_25057 [Oryza sativa Indica Group]	FBXW12S	K10267	_
ORTHOMCL2696	258	68	59.01	20.35	0.796141	0.925173	-0.32387	down	0.32387	up	4.08217	no	OK	gi|302829759|ref|XP_002946446.1|	hypothetical protein VOLCADRAFT_55719 [Volvox carteri f. nagariensis]	_	_	GO:0015095;GO:0015693
ORTHOMCL2698	1607.26	237	99.44	18.47	0.325668	0.639586	-1.16163	down	1.16163	up	6.40645	no	OK	gi|307104891|gb|EFN53142.1|	hypothetical protein CHLNCDRAFT_36479 [Chlorella variabilis]	HARS, hisS	K01892	GO:0006547;GO:0009536;GO:0005524;GO:0004821;GO:0006427
ORTHOMCL2699	125	18	14.41	5.01	0.348842	0.659531	-1.19092	down	1.19092	up	2.7294	no	OK	gi|307108184|gb|EFN56425.1|	hypothetical protein CHLNCDRAFT_17217, partial [Chlorella variabilis]	K06883	K06883	GO:0044699;GO:0000166
ORTHOMCL27	1895	924	126.58	62.04	0.629499	0.840873	0.563039	up	-0.563039	down	7.41821	no	OK	gi|384250491|gb|EIE23970.1|	P-loop containing nucleoside triphosphate hydrolase protein [Coccomyxa subellipsoidea C-169]	_	_	GO:0005524;GO:0016787;GO:0000166;GO:0017111;GO:0006200;GO:0016887
ORTHOMCL270	161.32	137.05	20.29	11.3	0.254269	0.572336	1.36442	up	-1.36442	down	4.38463	no	OK	gi|307106694|gb|EFN54939.1|	hypothetical protein CHLNCDRAFT_134685 [Chlorella variabilis]	_	_	_
ORTHOMCL2700	1124.03	379	109.13	41.47	0.980297	0.997666	0.0309823	up	-0.0309823	down	6.37172	no	OK	gi|485638700|gb|EOD33083.1|	hypothetical protein EMIHUDRAFT_98785 [Emiliania huxleyi CCMP1516]	relA	K00951	GO:0006796;GO:0003824
ORTHOMCL2701	144	9	22.72	3.63	0.0674114	0.275091	-2.38464	down	2.38464	up	2.67669	no	OK	gi|307103398|gb|EFN51658.1|	hypothetical protein CHLNCDRAFT_59147 [Chlorella variabilis]	_	_	GO:1901363;GO:0097159;GO:0055114;GO:0016491;GO:0046872
ORTHOMCL2702	440	76	86.67	16.9	0.435838	0.719118	-0.932946	down	0.932946	up	4.61484	no	OK	_	_	_	_	_
ORTHOMCL2703	228	1061.98	56.66	297.66	0.00329358	0.0438206	3.81683	up	-3.81683	down	6.96999	yes	OK	_	_	_	_	_
ORTHOMCL2704	681	10	73.25	4.39	0.00117007	0.0238567	-4.47323	down	4.47323	up	4.70824	yes	OK	gi|307110291|gb|EFN58527.1|	hypothetical protein CHLNCDRAFT_34136 [Chlorella variabilis]	purD	K01945	GO:0004637;GO:0005524;GO:0009113;GO:0046872;GO:0006164
ORTHOMCL2705	243	93	67.48	29.57	0.864001	0.950513	0.213404	up	-0.213404	down	4.25603	no	OK	gi|384247303|gb|EIE20790.1|	hypothetical protein COCSUDRAFT_43702 [Coccomyxa subellipsoidea C-169]	_	_	_
ORTHOMCL2706	42	7.99	5.79	3.38	0.582413	0.81274	-0.783606	down	0.783606	up	1.3033	no	OK	_	_	_	_	_
ORTHOMCL2707	565	321	134.6	86.15	0.503668	0.763826	0.783285	up	-0.783285	down	5.80661	no	OK	_	_	_	_	_
ORTHOMCL2708	373	161	99.46	37.12	0.744039	0.898662	0.386908	up	-0.386908	down	4.96987	no	OK	_	_	_	_	_
ORTHOMCL2709	781	60	137.26	12.18	0.08564	0.319821	-2.10064	down	2.10064	up	5.13904	no	OK	gi|307110142|gb|EFN58378.1|	hypothetical protein CHLNCDRAFT_13680, partial [Chlorella variabilis]	_	_	GO:0006979;GO:0006804;GO:0004601
ORTHOMCL271	614	291	51.13	21.69	0.658533	0.856087	0.521877	up	-0.521877	down	5.76726	no	OK	gi|307105345|gb|EFN53595.1|	expressed protein [Chlorella variabilis]	_	_	_
ORTHOMCL2710	197	85	62.97	31.65	0.747979	0.900756	0.386058	up	-0.386058	down	4.04729	no	OK	_	_	_	_	_
ORTHOMCL2711	363	161	44.94	22.75	0.717833	0.88693	0.426074	up	-0.426074	down	4.95285	no	OK	gi|89054260|ref|YP_509711.1|	mucin-associated surface protein [Jannaschia sp. CCS1]	_	_	_
ORTHOMCL2713	1592	5212	118.57	432.11	0.00886209	0.0829545	3.31006	up	-3.31006	down	9.30684	no	OK	gi|307109045|gb|EFN57284.1|	hypothetical protein CHLNCDRAFT_30609 [Chlorella variabilis]	E1.8.3.1, SUOX	K00387	GO:0006118;GO:0009055;GO:0020037;GO:0030151;GO:0055114;GO:0043546;GO:0016491
ORTHOMCL2714	765	92	96.08	13.79	0.224821	0.540322	-1.45515	down	1.45515	up	5.25362	no	OK	gi|307104694|gb|EFN52946.1|	hypothetical protein CHLNCDRAFT_137319 [Chlorella variabilis]	_	_	GO:0008270
ORTHOMCL2715	224	270	51.53	71.16	0.121408	0.390776	1.86707	up	-1.86707	down	5.24177	no	OK	_	_	_	_	_
ORTHOMCL2716	550.57	64	94.29	12.42	0.211531	0.523886	-1.50473	down	1.50473	up	4.76884	no	OK	gi|384249974|gb|EIE23454.1|	hypothetical protein COCSUDRAFT_62990 [Coccomyxa subellipsoidea C-169]	_	_	GO:0008270
ORTHOMCL2717	303	151	66.29	37.77	0.6155	0.831012	0.593992	up	-0.593992	down	4.79007	no	OK	_	_	_	_	_
ORTHOMCL2718	338.36	150	42.54	23.84	0.718786	0.887284	0.426893	up	-0.426893	down	4.85027	no	OK	gi|307107166|gb|EFN55410.1|	hypothetical protein CHLNCDRAFT_52636 [Chlorella variabilis]	_	_	_
ORTHOMCL2719	1261	486	98.87	29.61	0.848073	0.947051	0.223763	up	-0.223763	down	6.63808	no	OK	gi|307106834|gb|EFN55079.1|	hypothetical protein CHLNCDRAFT_134967 [Chlorella variabilis]	_	_	_
ORTHOMCL2720	1191	277	112.99	29.36	0.666612	0.857857	-0.50466	down	0.50466	up	6.21009	no	OK	gi|307111192|gb|EFN59427.1|	hypothetical protein CHLNCDRAFT_137967 [Chlorella variabilis]	_	_	_
ORTHOMCL2721	3156.34	436	274.8	42.45	0.287101	0.606585	-1.25609	down	1.25609	up	7.351	no	OK	gi|307106372|gb|EFN54618.1|	hypothetical protein CHLNCDRAFT_35902 [Chlorella variabilis]	E3.2.1.22B, galA, rafA	K07407	GO:0004553;GO:0005975
ORTHOMCL2722	283	376	29.42	29.72	0.0966047	0.343353	2.00786	up	-2.00786	down	5.69167	no	OK	gi|307107961|gb|EFN56202.1|	hypothetical protein CHLNCDRAFT_144950 [Chlorella variabilis]	_	_	_
ORTHOMCL2723	399	52	67.75	10	0.268194	0.586719	-1.33836	down	1.33836	up	4.34954	no	OK	_	_	_	_	_
ORTHOMCL2724	349	130	96.92	45.12	0.88474	0.960319	0.174472	up	-0.174472	down	4.75802	no	OK	gi|307106215|gb|EFN54461.1|	hypothetical protein CHLNCDRAFT_135082 [Chlorella variabilis]	_	_	GO:0005622;GO:0008270
ORTHOMCL2725	305	8	47.02	3.36	0.00784601	0.0755916	-3.63288	down	3.63288	up	3.60847	no	OK	gi|303272035|ref|XP_003055379.1|	tRNA-splicing endonuclease subunit Sen2 [Micromonas pusilla CCMP1545]	TSEN2	K15322	GO:0016787;GO:0000214;GO:0000213;GO:0043229;GO:0051252;GO:0006388;GO:0090304;GO:0003676;GO:0090305
ORTHOMCL2726	1065	806	61.62	51.75	0.310171	0.624155	1.19708	up	-1.19708	down	6.99679	no	OK	gi|307108077|gb|EFN56318.1|	hypothetical protein CHLNCDRAFT_57590 [Chlorella variabilis]	HNRNPK	K12886	_
ORTHOMCL2727	431	145.99	70.51	27.25	0.980365	0.997666	0.0376129	up	-0.0376129	down	4.9921	no	OK	_	_	_	_	_
ORTHOMCL2728	1053	2054.68	122.44	268	0.0368889	0.192366	2.56357	up	-2.56357	down	8.0505	no	OK	gi|307110744|gb|EFN58979.1|	hypothetical protein CHLNCDRAFT_137600 [Chlorella variabilis]	E1.14.11.2	K00472	GO:1901363;GO:0097159;GO:0016491;GO:0036094
ORTHOMCL2729	750	2772	107.78	434.78	0.00627416	0.0663293	3.48467	up	-3.48467	down	8.38033	no	OK	gi|307104241|gb|EFN52496.1|	hypothetical protein CHLNCDRAFT_138871 [Chlorella variabilis]	_	_	GO:0007165
ORTHOMCL273	1243.69	246	58.61	15.05	0.530103	0.778909	-0.7386	down	0.7386	up	6.1811	no	OK	gi|307109469|gb|EFN57707.1|	expressed protein [Chlorella variabilis]	_	_	_
ORTHOMCL2730	640	27	63.1	5.06	0.0203773	0.134103	-2.96191	down	2.96191	up	4.7274	no	OK	gi|307104576|gb|EFN52829.1|	hypothetical protein CHLNCDRAFT_138268 [Chlorella variabilis]	_	_	GO:0030036;GO:0003779
ORTHOMCL2731	1005	581	59.17	37.52	0.490179	0.753483	0.808548	up	-0.808548	down	6.65411	no	OK	gi|255071699|ref|XP_002499524.1|	predicted protein [Micromonas sp. RCC299]	TARS, thrS	K01868	GO:0005737;GO:0006544;GO:0006435;GO:0005524;GO:0004829;GO:0006566;GO:0006563
ORTHOMCL2732	334	71	106.76	26.89	0.5976	0.818877	-0.633696	down	0.633696	up	4.32652	no	OK	gi|384246815|gb|EIE20304.1|	hypothetical protein COCSUDRAFT_54460 [Coccomyxa subellipsoidea C-169]	_	_	_
ORTHOMCL2733	469	160	145.29	63.89	0.96761	0.994754	0.0478111	up	-0.0478111	down	5.11915	no	OK	gi|307110390|gb|EFN58626.1|	hypothetical protein CHLNCDRAFT_140851 [Chlorella variabilis]	psaH	K02695	GO:0009538;GO:0015979
ORTHOMCL2734	573	712	58.5	79.28	0.111875	0.374275	1.91201	up	-1.91201	down	6.6346	no	OK	gi|384253713|gb|EIE27187.1|	hypothetical protein COCSUDRAFT_64115 [Coccomyxa subellipsoidea C-169]	_	_	_
ORTHOMCL2735	917	441	64.59	46.08	0.643912	0.848575	0.543036	up	-0.543036	down	6.35876	no	OK	gi|307109630|gb|EFN57868.1|	hypothetical protein CHLNCDRAFT_143340 [Chlorella variabilis]	E3.1.3.2	K01078	GO:0006771;GO:0003993;GO:0019497
ORTHOMCL2736	333	279	50.19	48.98	0.258804	0.576526	1.34312	up	-1.34312	down	5.42079	no	OK	gi|384252982|gb|EIE26457.1|	hypothetical protein COCSUDRAFT_46095 [Coccomyxa subellipsoidea C-169]	_	_	_
ORTHOMCL2737	1023	110	135.55	17.17	0.177466	0.479836	-1.61677	down	1.61677	up	5.63084	no	OK	gi|307109834|gb|EFN58071.1|	hypothetical protein CHLNCDRAFT_142355 [Chlorella variabilis]	_	_	_
ORTHOMCL2738	1191	578	131.99	73.37	0.634154	0.844951	0.556187	up	-0.556187	down	6.7439	no	OK	gi|327194990|gb|AEA34989.1|	[FeFe]	nuoG	K00336	GO:0006118;GO:0009055;GO:0008901;GO:0009375;GO:0005506;GO:0055114;GO:0051536
ORTHOMCL274	44	75	7.14	8.33	0.0610337	0.259665	2.35886	up	-2.35886	down	3.28155	no	OK	gi|384248896|gb|EIE22379.1|	P-loop containing nucleoside triphosphate hydrolase protein [Coccomyxa subellipsoidea C-169]	_	_	GO:0044237;GO:0008152;GO:0016301;GO:0009536;GO:0016740;GO:0000166
ORTHOMCL2740	100	147	28.29	39.53	0.0796709	0.30681	2.15098	up	-2.15098	down	4.3018	no	OK	_	_	_	_	_
ORTHOMCL2741	1530	9330.16	89.96	402.78	0.00139554	0.0261699	4.20737	up	-4.20737	down	10.0845	yes	OK	gi|384250657|gb|EIE24136.1|	integrin alpha N-terminal domain-containing protein [Coccomyxa subellipsoidea C-169]	_	_	_
ORTHOMCL2742	3711.48	671	176	35.24	0.458654	0.730797	-0.867938	down	0.867938	up	7.71014	no	OK	gi|307108752|gb|EFN56991.1|	hypothetical protein CHLNCDRAFT_34870 [Chlorella variabilis]	ATPeVI, ATP6N1A	K02154	GO:0000220;GO:0015078;GO:0015991
ORTHOMCL2743	1282	771	104.81	70.25	0.459763	0.731732	0.86558	up	-0.86558	down	7.04203	no	OK	gi|307105219|gb|EFN53469.1|	hypothetical protein CHLNCDRAFT_136742 [Chlorella variabilis]	_	_	GO:0008519;GO:0072488;GO:0016021
ORTHOMCL2744	576	28	32.72	4.52	0.0285646	0.164717	-2.75777	down	2.75777	up	4.60056	no	OK	gi|307110762|gb|EFN58997.1|	hypothetical protein CHLNCDRAFT_49810 [Chlorella variabilis]	_	_	_
ORTHOMCL2745	7891.9	318	739.98	33.71	0.0153667	0.111752	-3.03343	down	3.03343	up	8.33499	no	OK	gi|384251837|gb|EIE25314.1|	hypothetical protein COCSUDRAFT_40596 [Coccomyxa subellipsoidea C-169]	_	_	_
ORTHOMCL2746	786	38	69.49	4.87	0.0278803	0.1625	-2.76708	down	2.76708	up	5.04525	no	OK	gi|428184179|gb|EKX53035.1|	hypothetical protein GUITHDRAFT_101478 [Guillardia theta CCMP2712]	_	_	_
ORTHOMCL2747	240	9	45.14	2.24	0.0181904	0.123778	-3.12011	down	3.12011	up	3.31085	no	OK	_	_	_	_	_
ORTHOMCL2748	1265	52	123.51	5.76	0.0172793	0.120654	-3.00211	down	3.00211	up	5.7013	no	OK	gi|307109753|gb|EFN57990.1|	hypothetical protein CHLNCDRAFT_142153 [Chlorella variabilis]	UNG, UDG	K03648	GO:0004844;GO:0006261;GO:0006284;GO:0005739
ORTHOMCL2749	604.98	129	130.93	31.91	0.594273	0.817333	-0.629709	down	0.629709	up	5.18366	no	OK	gi|384253254|gb|EIE26729.1|	ribosomal protein L13 [Coccomyxa subellipsoidea C-169]	RP-L13, rplM	K02871	GO:0003735;GO:0006412;GO:0005840;GO:0042254
ORTHOMCL275	202.83	154.69	11.74	9.87	0.310147	0.624155	1.20864	up	-1.20864	down	4.60983	no	OK	gi|389594407|ref|XP_003722426.1|	conserved hypothetical protein [Leishmania major strain Friedlin]	_	_	GO:0005488;GO:0007275;GO:0009987;GO:0050789;GO:0048856
ORTHOMCL2750	779	1071	97.03	136.86	0.0880149	0.325449	2.0581	up	-2.0581	down	7.19477	no	OK	gi|307108814|gb|EFN57053.1|	hypothetical protein CHLNCDRAFT_143788 [Chlorella variabilis]	_	_	_
ORTHOMCL2751	99	13	13.63	5	0.303622	0.617753	-1.32132	down	1.32132	up	2.36134	no	OK	gi|307105338|gb|EFN53588.1|	expressed protein [Chlorella variabilis]	_	_	_
ORTHOMCL2752	1280	848	114.84	84.93	0.39184	0.694362	1.00514	up	-1.00514	down	7.13137	no	OK	gi|384245020|gb|EIE18516.1|	hypothetical protein COCSUDRAFT_20585 [Coccomyxa subellipsoidea C-169]	SYVN1, HRD1	K10601	GO:0046872
ORTHOMCL2753	936	638	89.01	67.47	0.373361	0.679508	1.04611	up	-1.04611	down	6.70701	no	OK	gi|307103785|gb|EFN52042.1|	hypothetical protein CHLNCDRAFT_58968 [Chlorella variabilis]	_	_	_
ORTHOMCL2754	565	443	81.2	71	0.290749	0.608976	1.24787	up	-1.24787	down	6.11702	no	OK	gi|307110327|gb|EFN58563.1|	hypothetical protein CHLNCDRAFT_140699 [Chlorella variabilis]	_	_	_
ORTHOMCL2755	1898	1364	107.65	85.84	0.339685	0.651135	1.12257	up	-1.12257	down	7.77935	no	OK	gi|302761788|ref|XP_002964316.1|	hypothetical protein SELMODRAFT_80912 [Selaginella moellendorffii]	_	_	GO:0016070
ORTHOMCL2756	221	219	53.6	41.06	0.187079	0.490596	1.58461	up	-1.58461	down	5.00515	no	OK	gi|307108754|gb|EFN56993.1|	hypothetical protein CHLNCDRAFT_143627 [Chlorella variabilis]	_	_	_
ORTHOMCL2757	1225	242	92.27	20.37	0.529389	0.778909	-0.740041	down	0.740041	up	6.15837	no	OK	gi|307111377|gb|EFN59611.1|	hypothetical protein CHLNCDRAFT_133037 [Chlorella variabilis]	_	_	_
ORTHOMCL2758	284	172	49.05	33.83	0.460665	0.732412	0.875014	up	-0.875014	down	4.87139	no	OK	gi|307107397|gb|EFN55640.1|	expressed protein [Chlorella variabilis]	_	_	_
ORTHOMCL2759	178	26	81.5	14.23	0.348841	0.659531	-1.1721	down	1.1721	up	3.23993	no	OK	_	_	_	_	_
ORTHOMCL276	3395.29	681	212.88	27.02	0.538958	0.785108	-0.718217	down	0.718217	up	7.63648	no	OK	gi|307106300|gb|EFN54546.1|	hypothetical protein CHLNCDRAFT_135331 [Chlorella variabilis]	_	_	_
ORTHOMCL2760	951	1655	105.69	167.39	0.049442	0.231116	2.39822	up	-2.39822	down	7.76314	no	OK	gi|307107637|gb|EFN55879.1|	hypothetical protein CHLNCDRAFT_145486 [Chlorella variabilis]	_	_	GO:0008152;GO:0003824
ORTHOMCL2761	648	67	105.58	9.68	0.165064	0.461834	-1.67256	down	1.67256	up	4.96067	no	OK	gi|384247328|gb|EIE20815.1|	DUF726-domain-containing protein [Coccomyxa subellipsoidea C-169]	_	_	_
ORTHOMCL2762	2187	175	113.63	10.14	0.0909	0.332037	-2.04339	down	2.04339	up	6.63187	no	OK	gi|307107019|gb|EFN55263.1|	hypothetical protein CHLNCDRAFT_31189 [Chlorella variabilis]	STT3	K07151	GO:0004579;GO:0044425;GO:0006486;GO:0008250;GO:0018279;GO:0004576
ORTHOMCL2763	359	78	92.66	23.19	0.61557	0.831012	-0.60229	down	0.60229	up	4.44264	no	OK	gi|307102708|gb|EFN50977.1|	hypothetical protein CHLNCDRAFT_33285 [Chlorella variabilis]	_	_	GO:0016787;GO:0008152;GO:0008270
ORTHOMCL2764	373	85	113.8	27.89	0.655477	0.855706	-0.533625	down	0.533625	up	4.52501	no	OK	gi|384251318|gb|EIE24796.1|	YGGT-domain-containing protein [Coccomyxa subellipsoidea C-169]	yggT	K02221	GO:0016020
ORTHOMCL2765	822	112.04	99.02	15.23	0.283408	0.603062	-1.27534	down	1.27534	up	5.40681	no	OK	gi|307109152|gb|EFN57390.1|	hypothetical protein CHLNCDRAFT_20972, partial [Chlorella variabilis]	_	_	_
ORTHOMCL2766	1608	520	118.02	42.47	0.981073	0.997666	-0.0293121	down	0.0293121	up	6.85825	no	OK	gi|307104774|gb|EFN53026.1|	hypothetical protein CHLNCDRAFT_32300 [Chlorella variabilis]	CDC40, PRP17	K12816	_
ORTHOMCL2767	81	9	17.72	3.8	0.233091	0.549914	-1.55749	down	1.55749	up	2.01862	no	OK	gi|307109530|gb|EFN57768.1|	hypothetical protein CHLNCDRAFT_51061 [Chlorella variabilis]	_	_	_
ORTHOMCL2768	3163	8	246.55	3.42	5.09357e-06	0.000957904	-7.00568	down	7.00568	up	6.86284	yes	OK	gi|307105331|gb|EFN53581.1|	hypothetical protein CHLNCDRAFT_8099, partial [Chlorella variabilis]	PRI2	K02685	GO:0003896;GO:0005657;GO:0006269;GO:0005730;GO:0006351
ORTHOMCL2769	699	606	99.39	58.35	0.239815	0.55725	1.39291	up	-1.39291	down	6.52794	no	OK	gi|307110580|gb|EFN58816.1|	hypothetical protein CHLNCDRAFT_56910 [Chlorella variabilis]	MSI	K14411	GO:0051539;GO:0008137;GO:0010181;GO:0006744;GO:0006120;GO:0015992;GO:0006814;GO:0051287;GO:0003676
ORTHOMCL277	1754.14	1296	156.79	122.49	0.323179	0.637826	1.16261	up	-1.16261	down	7.69303	no	OK	gi|307111113|gb|EFN59348.1|	hypothetical protein CHLNCDRAFT_29511 [Chlorella variabilis]	E2.7.1.48, udk	K00876	GO:0016310;GO:0016773;GO:0044206;GO:0005737;GO:0044211;GO:0004849;GO:0009536;GO:0005524;GO:0006206
ORTHOMCL2770	1077	177	115.54	20.87	0.395464	0.694362	-1.00532	down	1.00532	up	5.87959	no	OK	gi|307107112|gb|EFN55356.1|	hypothetical protein CHLNCDRAFT_134385 [Chlorella variabilis]	_	_	_
ORTHOMCL2771	1514	1967.11	99.33	143.42	0.10009	0.351633	1.97673	up	-1.97673	down	8.08868	no	OK	_	_	_	_	_
ORTHOMCL2772	574	4	65.6	1.59	0.000231515	0.00883062	-5.52242	down	5.52242	up	4.43217	yes	OK	gi|307109362|gb|EFN57600.1|	hypothetical protein CHLNCDRAFT_51173 [Chlorella variabilis]	serB, PSPH	K01079	GO:0004647;GO:0006544;GO:0006564;GO:0016311;GO:0006566
ORTHOMCL2773	2239	239	272.15	32.82	0.172776	0.474647	-1.6279	down	1.6279	up	6.75637	no	OK	gi|307109779|gb|EFN58016.1|	hypothetical protein CHLNCDRAFT_142206 [Chlorella variabilis]	_	_	_
ORTHOMCL2774	1263	216	86.39	22.24	0.420049	0.709402	-0.947988	down	0.947988	up	6.12837	no	OK	gi|307106042|gb|EFN54289.1|	hypothetical protein CHLNCDRAFT_135872 [Chlorella variabilis]	_	_	_
ORTHOMCL2775	498	924	97.3	185.86	0.0423697	0.210983	2.49022	up	-2.49022	down	6.90699	no	OK	gi|307107135|gb|EFN55379.1|	hypothetical protein CHLNCDRAFT_134453 [Chlorella variabilis]	_	_	_
ORTHOMCL2776	264	50	21.58	6.52	0.503482	0.763826	-0.799651	down	0.799651	up	3.9266	no	OK	gi|384245221|gb|EIE18716.1|	hypothetical protein COCSUDRAFT_68172 [Coccomyxa subellipsoidea C-169]	_	_	GO:0008233;GO:0006508
ORTHOMCL2777	409	54	41.87	6.61	0.276657	0.596453	-1.31972	down	1.31972	up	4.39029	no	OK	gi|307102866|gb|EFN51132.1|	hypothetical protein CHLNCDRAFT_141330 [Chlorella variabilis]	_	_	_
ORTHOMCL2779	740	55	129.49	10.91	0.0787324	0.30466	-2.14814	down	2.14814	up	5.05283	no	OK	gi|307105795|gb|EFN54043.1|	hypothetical protein CHLNCDRAFT_25191, partial [Chlorella variabilis]	_	_	GO:0016020
ORTHOMCL278	7809.78	2219	577.62	218.67	0.852654	0.948013	-0.216037	down	0.216037	up	9.04893	no	OK	gi|159477397|ref|XP_001696797.1|	serine hydroxymethyltransferase 3 [Chlamydomonas reinhardtii]	glyA, SHMT	K00600	GO:0008168;GO:0019464;GO:0005747;GO:0006544;GO:0010197;GO:0035999;GO:0030170;GO:0032259;GO:0050897;GO:0004372;GO:0046686;GO:0008266;GO:0009853;GO:0022626;GO:0048046;GO:0009555;GO:0000166;GO:0008270;GO:0005886;GO:0009507;GO:0005634;GO:0009409;GO:0006563;GO:0010319
ORTHOMCL2780	674	176	95.83	27.22	0.777401	0.91495	-0.337596	down	0.337596	up	5.46025	no	OK	gi|307108928|gb|EFN57167.1|	hypothetical protein CHLNCDRAFT_143544 [Chlorella variabilis]	E3.4.11.21, DNPEP	K01267	GO:0006508;GO:0004177;GO:0008237;GO:0008270
ORTHOMCL2781	3686	545	99.26	16.6	0.32532	0.639288	-1.15818	down	1.15818	up	7.60437	no	OK	gi|307111011|gb|EFN59246.1|	hypothetical protein CHLNCDRAFT_29663 [Chlorella variabilis]	AQR	K12874	GO:0097157;GO:0000398;GO:0005681;GO:0005886;GO:0009507
ORTHOMCL2782	1766.67	440	111.71	30.91	0.728281	0.891977	-0.406262	down	0.406262	up	6.82036	no	OK	gi|307109277|gb|EFN57515.1|	expressed protein, partial [Chlorella variabilis]	smc	K03529	_
ORTHOMCL2783	1933	168	113.32	15.25	0.110316	0.371497	-1.92416	down	1.92416	up	6.47795	no	OK	gi|307107307|gb|EFN55550.1|	hypothetical protein CHLNCDRAFT_31136 [Chlorella variabilis]	_	_	GO:0005982;GO:0004556;GO:0005985;GO:0005509
ORTHOMCL2784	1334.87	193	120.93	19.57	0.31387	0.629084	-1.19028	down	1.19028	up	6.13047	no	OK	gi|307107883|gb|EFN56124.1|	hypothetical protein CHLNCDRAFT_144742 [Chlorella variabilis]	UBE1C, UBA3	K10686	GO:0020037;GO:0006979;GO:0045116;GO:0005524;GO:0055114;GO:0006804;GO:0016881;GO:0019781;GO:0004601
ORTHOMCL2785	642	67	116.92	13.86	0.168883	0.468777	-1.65915	down	1.65915	up	4.95046	no	OK	gi|307111944|gb|EFN60178.1|	hypothetical protein CHLNCDRAFT_56629 [Chlorella variabilis]	_	_	_
ORTHOMCL2786	286	26	22.69	4.67	0.134468	0.411327	-1.85509	down	1.85509	up	3.7471	no	OK	gi|307106940|gb|EFN55184.1|	hypothetical protein CHLNCDRAFT_134346 [Chlorella variabilis]	_	_	_
ORTHOMCL2787	422	184	88.02	43.56	0.733562	0.894382	0.401515	up	-0.401515	down	5.15635	no	OK	gi|53791746|dbj|BAD53511.1|	putative fw2.2 [Oryza sativa Japonica Group]	_	_	_
ORTHOMCL2788	310	18	99.09	6.7	0.0489839	0.229576	-2.49867	down	2.49867	up	3.74947	no	OK	gi|508773376|gb|EOY20632.1|	Ribosomal protein L29 family protein [Theobroma cacao]	_	_	GO:0006354;GO:0003735;GO:0006412;GO:0042254;GO:0005761
ORTHOMCL2789	200.99	79	64.93	29.01	0.837622	0.944019	0.251662	up	-0.251662	down	4.00247	no	OK	gi|307109177|gb|EFN57415.1|	hypothetical protein CHLNCDRAFT_142855 [Chlorella variabilis]	_	_	_
ORTHOMCL279	3152.25	22812.3	224.14	1762.18	0.000816547	0.0191564	4.45465	up	-4.45465	down	11.3628	yes	OK	_	_	_	_	_
ORTHOMCL2790	488	43	65.02	6.45	0.118081	0.385379	-1.90206	down	1.90206	up	4.50276	no	OK	gi|307105342|gb|EFN53592.1|	hypothetical protein CHLNCDRAFT_36454 [Chlorella variabilis]	GBL	K08266	GO:0016310;GO:0016301
ORTHOMCL2791	1813.27	237	79.11	11.92	0.259641	0.577471	-1.3356	down	1.3356	up	6.52898	no	OK	gi|307107853|gb|EFN56095.1|	hypothetical protein CHLNCDRAFT_145628 [Chlorella variabilis]	RRP5, PDCD11	K14792	_
ORTHOMCL2792	311	278	47.58	47.67	0.227577	0.543634	1.43644	up	-1.43644	down	5.38952	no	OK	gi|307104194|gb|EFN52449.1|	hypothetical protein CHLNCDRAFT_32535 [Chlorella variabilis]	_	_	GO:0009507
ORTHOMCL2793	424	33	100.41	8.97	0.0919891	0.333928	-2.08003	down	2.08003	up	4.26627	no	OK	gi|384251668|gb|EIE25145.1|	ARF-like small GTPase [Coccomyxa subellipsoidea C-169]	ARL1	K07942	GO:0046686;GO:0005525;GO:0005795;GO:0007264;GO:0005886
ORTHOMCL2794	596.99	82.15	85.59	13.78	0.28995	0.607782	-1.2634	down	1.2634	up	4.95003	no	OK	gi|307103328|gb|EFN51589.1|	hypothetical protein CHLNCDRAFT_55047 [Chlorella variabilis]	_	_	_
ORTHOMCL2795	774	346	58.74	29.23	0.710254	0.883994	0.43762	up	-0.43762	down	6.05259	no	OK	gi|307103893|gb|EFN52150.1|	hypothetical protein CHLNCDRAFT_58991 [Chlorella variabilis]	_	_	GO:0003746;GO:0009098;GO:0004160;GO:0030276;GO:0005840;GO:0005545;GO:0006448;GO:0043043;GO:0009099;GO:0048268;GO:0015940;GO:0009097;GO:0030118
ORTHOMCL2796	780.38	548	35.47	34.73	0.354813	0.663093	1.0897	up	-1.0897	down	6.47328	no	OK	gi|307110901|gb|EFN59136.1|	hypothetical protein CHLNCDRAFT_137957 [Chlorella variabilis]	_	_	GO:0016020;GO:0016887;GO:0005524;GO:0006200
ORTHOMCL2797	1398	1190.66	106.02	59.96	0.247378	0.564931	1.36794	up	-1.36794	down	7.51058	no	OK	gi|384245454|gb|EIE18948.1|	initiation factor 2 [Coccomyxa subellipsoidea C-169]	infB, MTIF2	K02519	GO:0016787;GO:0005622;GO:0006412;GO:0000166
ORTHOMCL2798	1269	514	123.6	55.96	0.80038	0.928752	0.295434	up	-0.295434	down	6.68619	no	OK	gi|302829298|ref|XP_002946216.1|	hypothetical protein VOLCADRAFT_78866 [Volvox carteri f. nagariensis]	GPAT3_4, AGPAT9, AGPAT6	K13506	GO:0008152;GO:0016746
ORTHOMCL2799	765	145	121.2	25.97	0.498471	0.760243	-0.799517	down	0.799517	up	5.45797	no	OK	gi|307102188|gb|EFN50559.1|	hypothetical protein CHLNCDRAFT_136591 [Chlorella variabilis]	DERL2_3	K13989	_
ORTHOMCL28	611	7	40.02	2.82	0.00067232	0.0171884	-4.82385	down	4.82385	up	4.53992	yes	OK	_	_	_	_	_
ORTHOMCL280	189.23	59.4	16.38	5.53	0.953933	0.988785	-0.0800708	down	0.0800708	up	3.74515	no	OK	gi|307104960|gb|EFN53211.1|	hypothetical protein CHLNCDRAFT_137076 [Chlorella variabilis]	E1.14.13.9	K00486	GO:0008152;GO:0003824
ORTHOMCL2800	524	1683	119.18	438.36	0.00951542	0.0854656	3.28183	up	-3.28183	down	7.67764	no	OK	gi|307108103|gb|EFN56344.1|	hypothetical protein CHLNCDRAFT_144815 [Chlorella variabilis]	_	_	GO:0004672;GO:0004871;GO:0006796;GO:0007165;GO:0000166
ORTHOMCL2801	678.01	60	72.54	8.21	0.118568	0.385954	-1.89671	down	1.89671	up	4.97603	no	OK	gi|307108191|gb|EFN56432.1|	hypothetical protein CHLNCDRAFT_145059 [Chlorella variabilis]	_	_	_
ORTHOMCL2802	869	190	102.23	25.08	0.614512	0.830568	-0.593674	down	0.593674	up	5.71969	no	OK	gi|307106536|gb|EFN54781.1|	hypothetical protein CHLNCDRAFT_58054 [Chlorella variabilis]	E1.4.3.21, AOC2, AOC3, tynA	K00276	GO:0008152;GO:0016491;GO:0046872
ORTHOMCL2803	534	868	72.83	131.02	0.0588284	0.25377	2.29941	up	-2.29941	down	6.84731	no	OK	gi|307107013|gb|EFN55257.1|	hypothetical protein CHLNCDRAFT_134593 [Chlorella variabilis]	_	_	_
ORTHOMCL2804	1790.02	53.98	123.41	7.91	0.00729101	0.0730012	-3.44848	down	3.44848	up	6.15781	no	OK	gi|307103042|gb|EFN51307.1|	hypothetical protein CHLNCDRAFT_28229 [Chlorella variabilis]	DDX10, DBP4	K14776	GO:0008026;GO:0003723;GO:0005524
ORTHOMCL2805	700.99	163	111.94	34.3	0.668388	0.858372	-0.504853	down	0.504853	up	5.44584	no	OK	_	_	_	_	_
ORTHOMCL2806	797	235	86.42	28.54	0.890806	0.963679	-0.162473	down	0.162473	up	5.78156	no	OK	gi|307106892|gb|EFN55136.1|	hypothetical protein CHLNCDRAFT_134206 [Chlorella variabilis]	_	_	_
ORTHOMCL2807	244	41	40.86	7.45	0.427164	0.71415	-0.971683	down	0.971683	up	3.75448	no	OK	gi|307107286|gb|EFN55529.1|	hypothetical protein CHLNCDRAFT_133965 [Chlorella variabilis]	spoU	K03437	GO:0016740;GO:0044260
ORTHOMCL2808	333	569.99	40.11	51.09	0.0523968	0.240024	2.37349	up	-2.37349	down	6.2271	no	OK	gi|307105537|gb|EFN53786.1|	hypothetical protein CHLNCDRAFT_136441 [Chlorella variabilis]	infB, MTIF2	K02519	_
ORTHOMCL2809	345	242.99	42.45	37.98	0.355617	0.663619	1.09289	up	-1.09289	down	5.29709	no	OK	gi|308171874|ref|YP_003915204.1|	hypothetical protein AARI_pI00280 [Arthrobacter arilaitensis Re117]	_	_	_
ORTHOMCL281	376	207	21.08	18.12	0.532781	0.781198	0.737686	up	-0.737686	down	5.18978	no	OK	gi|307111377|gb|EFN59611.1|	hypothetical protein CHLNCDRAFT_133037 [Chlorella variabilis]	E1.5.1.2, proC	K00286	GO:0055129;GO:0004735;GO:0055114;GO:0006525;GO:0000166
ORTHOMCL2810	1240	184	97.03	16.01	0.329972	0.642637	-1.15266	down	1.15266	up	6.0356	no	OK	gi|302852337|ref|XP_002957689.1|	hypothetical protein VOLCADRAFT_84198 [Volvox carteri f. nagariensis]	E4.1.1.50, speD	K01611	GO:0016829;GO:0006596
ORTHOMCL2811	403	103	28.44	8.08	0.759142	0.906614	-0.368379	down	0.368379	up	4.70546	no	OK	gi|168034144|ref|XP_001769573.1|	predicted protein [Physcomitrella patens subsp. patens]	_	_	_
ORTHOMCL2812	607	55	66	14.85	0.124867	0.395106	-1.86247	down	1.86247	up	4.82431	no	OK	gi|307106914|gb|EFN55158.1|	hypothetical protein CHLNCDRAFT_57944 [Chlorella variabilis]	_	_	_
ORTHOMCL2813	1289	315	94.26	25.6	0.711844	0.884502	-0.433316	down	0.433316	up	6.35392	no	OK	gi|307107109|gb|EFN55353.1|	hypothetical protein CHLNCDRAFT_134377 [Chlorella variabilis]	_	_	GO:0016772
ORTHOMCL2814	668	98	70.41	14.06	0.326127	0.639592	-1.16862	down	1.16862	up	5.13989	no	OK	gi|384251200|gb|EIE24678.1|	ENTH-domain-containing protein [Coccomyxa subellipsoidea C-169]	_	_	_
ORTHOMCL2815	904	219	54.18	14.53	0.704351	0.881613	-0.44581	down	0.44581	up	5.83704	no	OK	gi|307109889|gb|EFN58126.1|	hypothetical protein CHLNCDRAFT_141865 [Chlorella variabilis]	ggt	K00681	GO:0006749;GO:0003840;GO:0006691;GO:0019530;GO:0006693
ORTHOMCL2816	396	6535	62.49	1120.54	6.07503e-05	0.00360115	5.64264	up	-5.64264	down	9.52319	yes	OK	_	_	_	_	_
ORTHOMCL2817	373	28	112.94	9.85	0.0844548	0.317385	-2.13139	down	2.13139	up	4.07333	no	OK	gi|307110179|gb|EFN58415.1|	hypothetical protein CHLNCDRAFT_140360 [Chlorella variabilis]	RPA12, ZNRD1	K03000	GO:0003899;GO:0005730;GO:0006144;GO:0008270;GO:0006206;GO:0006351;GO:0003676
ORTHOMCL2818	644	161	90.6	19.66	0.733522	0.894382	-0.400366	down	0.400366	up	5.36739	no	OK	gi|307110547|gb|EFN58783.1|	hypothetical protein CHLNCDRAFT_140544 [Chlorella variabilis]	_	_	GO:0005488
ORTHOMCL2819	372	197	81.83	49.28	0.564663	0.800003	0.681709	up	-0.681709	down	5.13969	no	OK	gi|307107487|gb|EFN55730.1|	hypothetical protein CHLNCDRAFT_17642, partial [Chlorella variabilis]	RFA1, RPA1, rpa	K07466	_
ORTHOMCL282	1423.91	156	82.86	9.84	0.183306	0.486645	-1.5902	down	1.5902	up	6.11358	no	OK	_	_	_	_	_
ORTHOMCL2820	445.81	28	87.53	6.29	0.0547676	0.245469	-2.38902	down	2.38902	up	4.28595	no	OK	gi|384250759|gb|EIE24238.1|	DEAD-domain-containing protein [Coccomyxa subellipsoidea C-169]	DDX56, DBP9	K14810	GO:1901363;GO:0097159;GO:0004386
ORTHOMCL2821	442	67	102.27	18.78	0.349115	0.659531	-1.12101	down	1.12101	up	4.56041	no	OK	gi|307110364|gb|EFN58600.1|	expressed protein [Chlorella variabilis]	_	_	_
ORTHOMCL2822	107	168	51.95	98.04	0.0673482	0.275034	2.24622	up	-2.24622	down	4.47845	no	OK	_	_	_	_	_
ORTHOMCL2823	336	21	98.76	7.12	0.0572117	0.25081	-2.39375	down	2.39375	up	3.88013	no	OK	_	_	_	_	_
ORTHOMCL2824	4149.66	380	493.93	51.23	0.123004	0.392703	-1.84933	down	1.84933	up	7.59496	no	OK	gi|307109728|gb|EFN57965.1|	hypothetical protein CHLNCDRAFT_142095 [Chlorella variabilis]	_	_	GO:0006807;GO:0005975;GO:0016810
ORTHOMCL2825	309	38	53.84	8.63	0.24467	0.563072	-1.42122	down	1.42122	up	3.96026	no	OK	gi|384248426|gb|EIE21910.1|	hypothetical protein COCSUDRAFT_66735 [Coccomyxa subellipsoidea C-169]	_	_	_
ORTHOMCL2826	1126	19	75.27	5.46	0.00151215	0.0277079	-4.28079	down	4.28079	up	5.43799	yes	OK	gi|307102567|gb|EFN50838.1|	hypothetical protein CHLNCDRAFT_59419 [Chlorella variabilis]	CHD6	K14436	GO:0003824;GO:0005634;GO:0003676
ORTHOMCL2827	454.74	15	90.17	4.43	0.0115517	0.0948325	-3.31278	down	3.31278	up	4.20415	no	OK	gi|307106249|gb|EFN54495.1|	hypothetical protein CHLNCDRAFT_135185 [Chlorella variabilis]	mgtE	K06213	GO:0006812;GO:0008324
ORTHOMCL2828	938	665	72.41	57.17	0.34946	0.659738	1.10282	up	-1.10282	down	6.74853	no	OK	gi|307109113|gb|EFN57351.1|	hypothetical protein CHLNCDRAFT_142716 [Chlorella variabilis]	_	_	_
ORTHOMCL2829	787	247	108.45	38.33	0.952946	0.98847	-0.0724523	down	0.0724523	up	5.80634	no	OK	gi|307107844|gb|EFN56086.1|	hypothetical protein CHLNCDRAFT_31055 [Chlorella variabilis]	_	_	GO:0006118;GO:0045454;GO:0009055;GO:0015035;GO:0009507
ORTHOMCL283	5470.94	3225	165.39	106.3	0.473954	0.743138	0.836816	up	-0.836816	down	9.11744	no	OK	gi|307104661|gb|EFN52914.1|	hypothetical protein CHLNCDRAFT_58775 [Chlorella variabilis]	_	_	GO:0005524;GO:0016021;GO:0055085;GO:0042626;GO:0006200
ORTHOMCL2830	649	106	85.06	16.15	0.393416	0.694362	-1.01394	down	1.01394	up	5.14722	no	OK	gi|307107443|gb|EFN55686.1|	hypothetical protein CHLNCDRAFT_133943 [Chlorella variabilis]	RPA1, POLR1A	K02999	GO:0003899;GO:0003677;GO:0005730;GO:0006144;GO:0008270;GO:0006206;GO:0006351
ORTHOMCL2831	825	281	83.18	31.69	0.971252	0.995397	0.0455204	up	-0.0455204	down	5.93286	no	OK	gi|307105837|gb|EFN54085.1|	hypothetical protein CHLNCDRAFT_25350, partial [Chlorella variabilis]	_	_	GO:0016787
ORTHOMCL2832	408	410	37.13	41.66	0.178745	0.480851	1.60553	up	-1.60553	down	5.90733	no	OK	gi|307109094|gb|EFN57333.1|	hypothetical protein CHLNCDRAFT_57457, partial [Chlorella variabilis]	_	_	_
ORTHOMCL2833	358	159.42	28.01	13.9	0.718911	0.887284	0.428043	up	-0.428043	down	4.93394	no	OK	gi|507115516|emb|CDF38975.1|	unnamed protein product [Chondrus crispus]	_	_	_
ORTHOMCL2834	101	12	14.89	3.34	0.251143	0.568494	-1.4644	down	1.4644	up	2.35318	no	OK	gi|307108152|gb|EFN56393.1|	hypothetical protein CHLNCDRAFT_35128 [Chlorella variabilis]	_	_	_
ORTHOMCL2835	871	204	98.99	26.69	0.674258	0.860785	-0.494484	down	0.494484	up	5.76312	no	OK	gi|307102938|gb|EFN51203.1|	hypothetical protein CHLNCDRAFT_141166 [Chlorella variabilis]	_	_	_
ORTHOMCL2836	293	121	50.18	16.74	0.78402	0.919473	0.3231	up	-0.3231	down	4.58567	no	OK	_	_	_	_	_
ORTHOMCL2837	624	321	120.17	70.34	0.584267	0.813101	0.640081	up	-0.640081	down	5.86127	no	OK	gi|307110216|gb|EFN58452.1|	hypothetical protein CHLNCDRAFT_48525 [Chlorella variabilis]	mtnD, mtnZ, ADI1	K08967	GO:0009086;GO:0055114;GO:0010309;GO:0005634
ORTHOMCL2838	199	4	48.56	2.4	0.00578733	0.064003	-3.99592	down	3.99592	up	2.98076	no	OK	gi|307102490|gb|EFN50763.1|	hypothetical protein CHLNCDRAFT_142506 [Chlorella variabilis]	_	_	GO:0007010;GO:0000902;GO:0009826;GO:0003779
ORTHOMCL2839	380	39	88.43	10.4	0.165276	0.462197	-1.68193	down	1.68193	up	4.19219	no	OK	gi|307108188|gb|EFN56429.1|	hypothetical protein CHLNCDRAFT_22373 [Chlorella variabilis]	PPIH, CYPH	K09567	GO:0006457;GO:0003755;GO:0000413;GO:0005886;GO:0005773
ORTHOMCL284	1756.24	457	101.51	18.45	0.769811	0.910608	-0.342579	down	0.342579	up	6.83902	no	OK	gi|307111655|gb|EFN59889.1|	hypothetical protein CHLNCDRAFT_132900 [Chlorella variabilis]	CTSK	K01371	GO:0008152;GO:0003824
ORTHOMCL2840	1699	414	113	30.61	0.708638	0.883356	-0.437505	down	0.437505	up	6.75044	no	OK	gi|307111780|gb|EFN60014.1|	hypothetical protein CHLNCDRAFT_56509 [Chlorella variabilis]	_	_	GO:0003677;GO:0005524;GO:0004386
ORTHOMCL2841	475	473.97	95.12	103.85	0.181449	0.484008	1.59556	up	-1.59556	down	6.11951	no	OK	gi|307105146|gb|EFN53397.1|	hypothetical protein CHLNCDRAFT_137194 [Chlorella variabilis]	clpB	K03695	GO:0016485;GO:0009408;GO:0005524;GO:0017111;GO:0005739;GO:0009507;GO:0043231;GO:0044444
ORTHOMCL2842	2821.15	47	92.07	4.81	0.00126122	0.0245064	-4.30443	down	4.30443	up	6.75776	yes	OK	gi|307106760|gb|EFN55005.1|	hypothetical protein CHLNCDRAFT_58072 [Chlorella variabilis]	_	_	_
ORTHOMCL2843	597	33	113.34	7.12	0.0398088	0.201815	-2.57332	down	2.57332	up	4.67646	no	OK	gi|307106123|gb|EFN54370.1|	hypothetical protein CHLNCDRAFT_135657 [Chlorella variabilis]	_	_	_
ORTHOMCL2844	605	10	47.16	3.89	0.00168443	0.0297937	-4.30261	down	4.30261	up	4.54648	yes	OK	gi|307106046|gb|EFN54293.1|	hypothetical protein CHLNCDRAFT_135881 [Chlorella variabilis]	POT1	K11109	_
ORTHOMCL2846	838	61	88.02	7.15	0.0755867	0.296789	-2.17842	down	2.17842	up	5.22609	no	OK	gi|307103510|gb|EFN51769.1|	hypothetical protein CHLNCDRAFT_139722 [Chlorella variabilis]	_	_	_
ORTHOMCL2848	464	69	60.61	10.54	0.338898	0.650838	-1.14867	down	1.14867	up	4.62174	no	OK	gi|307107191|gb|EFN55434.1|	hypothetical protein CHLNCDRAFT_133720 [Chlorella variabilis]	_	_	GO:0016772
ORTHOMCL2849	28	54	11.36	15.56	0.0510153	0.23562	2.53097	up	-2.53097	down	2.76902	no	OK	_	_	_	_	_
ORTHOMCL285	1474	74	43.96	4.73	0.0294656	0.167615	-2.71465	down	2.71465	up	5.95575	no	OK	gi|462397022|gb|EMJ02821.1|	hypothetical protein PRUPE_ppa019938mg [Prunus persica]	REV1	K03515	_
ORTHOMCL2850	1798	385	98.37	23.36	0.593444	0.817333	-0.623935	down	0.623935	up	6.75607	no	OK	gi|384248581|gb|EIE22065.1|	BRO1-domain-containing protein [Coccomyxa subellipsoidea C-169]	PDCD6IP, ALIX, RIM20	K12200	_
ORTHOMCL2851	473	114	143.22	40.41	0.7041	0.881613	-0.453018	down	0.453018	up	4.9003	no	OK	_	_	_	_	_
ORTHOMCL2852	228	28	77.17	13.64	0.245986	0.564108	-1.42217	down	1.42217	up	3.52456	no	OK	gi|307111113|gb|EFN59348.1|	hypothetical protein CHLNCDRAFT_29511 [Chlorella variabilis]	E2.7.1.48, udk	K00876	GO:0016310;GO:0016773;GO:0005737;GO:0044206;GO:0044211;GO:0004849;GO:0005524;GO:0006206
ORTHOMCL2853	150	273	21.87	44.56	0.0463883	0.222688	2.46035	up	-2.46035	down	5.14741	no	OK	gi|307103403|gb|EFN51663.1|	hypothetical protein CHLNCDRAFT_139877 [Chlorella variabilis]	_	_	GO:0044425
ORTHOMCL2854	4688	754	194.07	34.65	0.377162	0.68067	-1.03685	down	1.03685	up	7.98974	no	OK	gi|307107888|gb|EFN56129.1|	hypothetical protein CHLNCDRAFT_48732 [Chlorella variabilis]	PSMD1, RPN2	K03032	GO:0003735;GO:0042176;GO:0006412;GO:0005840;GO:0000502;GO:0042254;GO:0030234;GO:0050790
ORTHOMCL2855	358	40	45.63	6.1	0.199105	0.50953	-1.55957	down	1.55957	up	4.13595	no	OK	gi|307102667|gb|EFN50936.1|	hypothetical protein CHLNCDRAFT_141588 [Chlorella variabilis]	_	_	GO:0017119;GO:0006891
ORTHOMCL2856	195	50	45.82	13.47	0.767132	0.909368	-0.363313	down	0.363313	up	3.66188	no	OK	gi|307152927|ref|YP_003888311.1|	hypothetical protein Cyan7822_3081 [Cyanothece sp. PCC 7822]	_	_	_
ORTHOMCL2857	398	16	45.23	4.92	0.0201637	0.133418	-3.02748	down	3.02748	up	4.04055	no	OK	gi|307108583|gb|EFN56823.1|	hypothetical protein CHLNCDRAFT_144374 [Chlorella variabilis]	_	_	GO:0003700;GO:0045449;GO:0005667
ORTHOMCL2858	1395	169	108.04	14.58	0.224998	0.540516	-1.44514	down	1.44514	up	6.12126	no	OK	gi|307102454|gb|EFN50728.1|	hypothetical protein CHLNCDRAFT_59440 [Chlorella variabilis]	_	_	GO:0006885;GO:0015299;GO:0006812;GO:0016021;GO:0055085
ORTHOMCL2859	660	217	67.16	24.51	1	1	-0.00540309	down	0.00540309	up	5.58539	no	OK	gi|307104039|gb|EFN52295.1|	hypothetical protein CHLNCDRAFT_54525 [Chlorella variabilis]	_	_	_
ORTHOMCL286	774.99	80	46.1	6.84	0.164452	0.46104	-1.67522	down	1.67522	up	5.21737	no	OK	gi|307107149|gb|EFN55393.1|	hypothetical protein CHLNCDRAFT_8472, partial [Chlorella variabilis]	HDAC1_2	K06067	GO:0032041;GO:0046969;GO:0000118;GO:0097372;GO:0070933;GO:0046970;GO:0006355;GO:0051704;GO:0070932
ORTHOMCL2860	247	1259	94.76	501.21	0.00245837	0.0373553	3.94701	up	-3.94701	down	7.20758	yes	OK	_	_	_	_	_
ORTHOMCL2861	1240	125	99.75	11.21	0.15393	0.442607	-1.70998	down	1.70998	up	5.8856	no	OK	gi|302843252|ref|XP_002953168.1|	hypothetical protein VOLCADRAFT_63305 [Volvox carteri f. nagariensis]	RTCB, rtcB	K14415	GO:0003972;GO:0005524;GO:0008033;GO:0046872
ORTHOMCL2862	264	70	40.86	12.24	0.794223	0.924729	-0.315244	down	0.315244	up	4.11907	no	OK	gi|307106866|gb|EFN55111.1|	hypothetical protein CHLNCDRAFT_135034 [Chlorella variabilis]	_	_	_
ORTHOMCL2863	709	419	66.79	44.1	0.474288	0.743246	0.840192	up	-0.840192	down	6.17064	no	OK	gi|384248445|gb|EIE21929.1|	ClpP/crotonase [Coccomyxa subellipsoidea C-169]	HIBCH	K05605	GO:0008152;GO:0003824
ORTHOMCL2864	791	2454.99	67.69	234.35	0.010403	0.0900146	3.23273	up	-3.23273	down	8.22746	no	OK	gi|307110890|gb|EFN59125.1|	hypothetical protein CHLNCDRAFT_137936 [Chlorella variabilis]	_	_	_
ORTHOMCL2865	242	79	95.58	36.87	1	1	-0.0156932	down	0.0156932	up	4.13289	no	OK	gi|307108580|gb|EFN56820.1|	expressed protein [Chlorella variabilis]	_	_	_
ORTHOMCL2866	1388	782	77.1	48.18	0.509588	0.767055	0.771436	up	-0.771436	down	7.09665	no	OK	gi|307102421|gb|EFN50697.1|	hypothetical protein CHLNCDRAFT_28812 [Chlorella variabilis]	DGAT1	K11155	GO:0005789;GO:0008374;GO:0016021;GO:0042967
ORTHOMCL2867	1250	81	81.08	10.76	0.0561767	0.248705	-2.34672	down	2.34672	up	5.77243	no	OK	gi|307110037|gb|EFN58274.1|	hypothetical protein CHLNCDRAFT_8434, partial [Chlorella variabilis]	obg	K03979	GO:0006184;GO:0003924;GO:0005525;GO:0000287;GO:0009507
ORTHOMCL2868	730	1186	79.16	144.85	0.0588374	0.25377	2.29891	up	-2.29891	down	7.29831	no	OK	gi|307103489|gb|EFN51748.1|	hypothetical protein CHLNCDRAFT_27561 [Chlorella variabilis]	_	_	GO:0016020;GO:0009941;GO:0005739
ORTHOMCL2869	94	9	30.37	3.41	0.176634	0.479143	-1.77131	down	1.77131	up	2.18226	no	OK	_	_	_	_	_
ORTHOMCL287	430.01	516	55.45	44.98	0.121666	0.39116	1.86149	up	-1.86149	down	6.18009	no	OK	gi|307111561|gb|EFN59795.1|	hypothetical protein CHLNCDRAFT_133508 [Chlorella variabilis]	_	_	GO:0016020;GO:0005230;GO:0006810;GO:0006811
ORTHOMCL2870	174	14	29.93	3.52	0.113141	0.376937	-2.02661	down	2.02661	up	3.00464	no	OK	gi|159486034|ref|XP_001701049.1|	hypothetical protein CHLREDRAFT_167882 [Chlamydomonas reinhardtii]	_	_	_
ORTHOMCL2871	185	29	69	12.73	0.387817	0.690752	-1.07081	down	1.07081	up	3.32583	no	OK	gi|307107998|gb|EFN56239.1|	hypothetical protein CHLNCDRAFT_48752 [Chlorella variabilis]	ATPeVF, ATP6S14	K02151	GO:0006119;GO:0033180;GO:0005886;GO:0046961;GO:0005773;GO:0015991
ORTHOMCL2872	750	63	73.58	13.97	0.104805	0.362454	-1.97199	down	1.97199	up	5.10569	no	OK	gi|307111157|gb|EFN59392.1|	hypothetical protein CHLNCDRAFT_137878 [Chlorella variabilis]	_	_	GO:0016310;GO:0004672;GO:0000166
ORTHOMCL2873	1464	414	111.73	35.18	0.849805	0.947251	-0.222786	down	0.222786	up	6.6306	no	OK	gi|384249011|gb|EIE22494.1|	methylmalonate semi-aldehyde dehydrogenase [Coccomyxa subellipsoidea C-169]	mmsA, iolA, ALDH6A1	K00140	GO:0006020;GO:0005507;GO:0006979;GO:0055114;GO:0006574;GO:0005739;GO:0006552;GO:0004491;GO:0006550
ORTHOMCL2874	990.31	60	94.85	6.42	0.0479359	0.226835	-2.4426	down	2.4426	up	5.42192	no	OK	gi|307107796|gb|EFN56038.1|	hypothetical protein CHLNCDRAFT_145478 [Chlorella variabilis]	ACTL6B	K11652	GO:0031048;GO:0009909;GO:0050826;GO:0005737;GO:0010267;GO:0010014;GO:0007131;GO:0010073;GO:0016572;GO:0005856;GO:0000398;GO:0009855;GO:0048235;GO:0048574;GO:0006346;GO:0009616;GO:0016567;GO:0009640;GO:0051567;GO:0010182;GO:0005730;GO:0033044;GO:0010050;GO:0035196;GO:0009845;GO:0007267;GO:0005200;GO:0010638;GO:0010090;GO:0006306;GO:0019915;GO:0006312;GO:0010162;GO:0009560;GO:0009793
ORTHOMCL2875	1708.91	156	221.8	30.23	0.123403	0.392703	-1.85334	down	1.85334	up	6.3155	no	OK	gi|431895800|gb|ELK05219.1|	Rho guanine nucleotide exchange factor 5 [Pteropus alecto]	_	_	_
ORTHOMCL2876	345	13	36.72	4.06	0.0164321	0.116479	-3.11852	down	3.11852	up	3.82732	no	OK	gi|326528887|dbj|BAJ97465.1|	predicted protein [Hordeum vulgare subsp. vulgare]	E4.1.1.-	K01618	GO:0008152;GO:0003824;GO:0046872
ORTHOMCL2877	359	367	33.05	37.64	0.173094	0.474824	1.63014	up	-1.63014	down	5.741	no	OK	gi|307109830|gb|EFN58067.1|	hypothetical protein CHLNCDRAFT_56043 [Chlorella variabilis]	_	_	GO:0016020;GO:0009941;GO:0000166;GO:0051744
ORTHOMCL2878	650	366	64.72	40.65	0.511184	0.768833	0.770424	up	-0.770424	down	6.00087	no	OK	gi|307105971|gb|EFN54218.1|	hypothetical protein CHLNCDRAFT_53217 [Chlorella variabilis]	_	_	_
ORTHOMCL2879	390	58	75.47	13.61	0.337422	0.650338	-1.14829	down	1.14829	up	4.37211	no	OK	gi|307108161|gb|EFN56402.1|	hypothetical protein CHLNCDRAFT_30835 [Chlorella variabilis]	_	_	GO:0016020;GO:0005801;GO:0006886
ORTHOMCL2880	187	33	22.06	4.6	0.461798	0.733306	-0.900619	down	0.900619	up	3.39638	no	OK	_	_	_	_	_
ORTHOMCL2881	383	567	67.9	111.51	0.0748805	0.295246	2.16427	up	-2.16427	down	6.25572	no	OK	_	_	_	_	_
ORTHOMCL2882	1130	77.15	75.74	7.98	0.0637327	0.266588	-2.27411	down	2.27411	up	5.6393	no	OK	gi|307108528|gb|EFN56768.1|	hypothetical protein CHLNCDRAFT_144245 [Chlorella variabilis]	_	_	GO:0000956;GO:0051604
ORTHOMCL2883	384.72	1225	67.61	235.67	0.00983449	0.0869747	3.26795	up	-3.26795	down	7.22013	no	OK	gi|497626329|ref|WP_009940513.1|	3-hydroxyacyl-CoA dehydrogenase [Mycobacterium tuberculosis]	_	_	_
ORTHOMCL2884	375	133	50.98	20.35	0.929557	0.979888	0.1038	up	-0.1038	down	4.82494	no	OK	gi|307110905|gb|EFN59140.1|	hypothetical protein CHLNCDRAFT_137965 [Chlorella variabilis]	_	_	_
ORTHOMCL2885	555	104	79.85	15.47	0.490027	0.753483	-0.815796	down	0.815796	up	4.98988	no	OK	gi|307107857|gb|EFN56098.1|	hypothetical protein CHLNCDRAFT_57570 [Chlorella variabilis]	_	_	GO:0006886;GO:0005643;GO:0008565
ORTHOMCL2886	646.95	106	87.65	16.11	0.395212	0.694362	-1.00949	down	1.00949	up	5.14424	no	OK	gi|307106424|gb|EFN54670.1|	hypothetical protein CHLNCDRAFT_135274 [Chlorella variabilis]	SWP1, RPN2	K12667	GO:0005789;GO:0006486;GO:0016757
ORTHOMCL2887	584	333	97.93	63.24	0.502178	0.762858	0.788528	up	-0.788528	down	5.85768	no	OK	gi|384246873|gb|EIE20361.1|	ribosome recycling factor [Coccomyxa subellipsoidea C-169]	frr, MRRF, RRF	K02838	GO:0051707;GO:0006412;GO:0009657;GO:0009507;GO:0006952
ORTHOMCL2888	1174	92	252.72	22.88	0.0884373	0.326444	-2.07281	down	2.07281	up	5.73043	no	OK	gi|307108285|gb|EFN56525.1|	hypothetical protein CHLNCDRAFT_144148 [Chlorella variabilis]	_	_	_
ORTHOMCL2889	991	1372.03	75.2	115.93	0.0865076	0.321905	2.06827	up	-2.06827	down	7.55047	no	OK	gi|307107059|gb|EFN55303.1|	hypothetical protein CHLNCDRAFT_23687, partial [Chlorella variabilis]	COX15	K02259	GO:0016020;GO:0006784;GO:0055114;GO:0016627
ORTHOMCL289	886	221	118.6	43.27	0.731912	0.893921	-0.403698	down	0.403698	up	5.82592	no	OK	gi|307107277|gb|EFN55520.1|	hypothetical protein CHLNCDRAFT_23208 [Chlorella variabilis]	_	_	_
ORTHOMCL2890	394	236	96.72	65.73	0.465147	0.735499	0.859338	up	-0.859338	down	5.33441	no	OK	_	_	_	_	_
ORTHOMCL2891	759.99	94	98.64	13.81	0.236288	0.553873	-1.41471	down	1.41471	up	5.25498	no	OK	gi|384246391|gb|EIE19881.1|	MT-A70-domain-containing protein [Coccomyxa subellipsoidea C-169]	_	_	GO:0008168;GO:0032259;GO:0006139
ORTHOMCL2892	1787	197	88.83	10.9	0.185592	0.490025	-1.5813	down	1.5813	up	6.44291	no	OK	gi|159469752|ref|XP_001693027.1|	predicted protein [Chlamydomonas reinhardtii]	E3.5.4.6, AMPD	K01490	GO:0009909;GO:0050826;GO:0010228;GO:0043424;GO:0010564;GO:0031307;GO:0009737;GO:0010072;GO:0003876;GO:0045595;GO:0016567;GO:0009640;GO:0010182;GO:0009880;GO:0005829;GO:0006144;GO:0005634;GO:0048825;GO:0009845;GO:0019915;GO:0006188;GO:0007062;GO:0051301;GO:0010162;GO:0048366
ORTHOMCL2893	280	76	83.52	26.73	0.813769	0.934747	-0.281573	down	0.281573	up	4.21873	no	OK	gi|307103194|gb|EFN51456.1|	hypothetical protein CHLNCDRAFT_28011 [Chlorella variabilis]	SRP14	K03104	GO:0005786;GO:0006614;GO:0030942;GO:0008312
ORTHOMCL2894	2955	163	530.94	34.03	0.0361472	0.190307	-2.57994	down	2.57994	up	6.97569	no	OK	gi|384250471|gb|EIE23950.1|	hypothetical protein COCSUDRAFT_41290 [Coccomyxa subellipsoidea C-169]	_	_	_
ORTHOMCL2895	467	62.76	93.06	14.17	0.281447	0.601171	-1.28896	down	1.28896	up	4.58954	no	OK	_	_	_	_	_
ORTHOMCL2896	282	173	42.5	29.44	0.451312	0.72713	0.893554	up	-0.893554	down	4.87317	no	OK	gi|307109953|gb|EFN58190.1|	hypothetical protein CHLNCDRAFT_57043 [Chlorella variabilis]	_	_	GO:0005488;GO:0043229
ORTHOMCL2897	129	9	28.22	3.64	0.0857304	0.319821	-2.22638	down	2.22638	up	2.5458	no	OK	gi|307110841|gb|EFN59076.1|	hypothetical protein CHLNCDRAFT_19189, partial [Chlorella variabilis]	truA, PUS1	K06173	GO:0003723;GO:0001522;GO:0009982;GO:0008033
ORTHOMCL2898	327	112	96.12	38.17	0.969183	0.995094	0.0535125	up	-0.0535125	down	4.60167	no	OK	_	_	_	_	_
ORTHOMCL2899	313	187	39.35	25.84	0.471772	0.741063	0.855466	up	-0.855466	down	4.99934	no	OK	gi|307104651|gb|EFN52904.1|	hypothetical protein CHLNCDRAFT_54240 [Chlorella variabilis]	_	_	_
ORTHOMCL29	2676.42	7508.44	170.09	549.61	0.0137081	0.103587	3.08754	up	-3.08754	down	9.85547	no	OK	gi|307106271|gb|EFN54517.1|	hypothetical protein CHLNCDRAFT_135242 [Chlorella variabilis]	_	_	GO:0008233;GO:0016787
ORTHOMCL2900	638	80	50.92	7.8	0.244832	0.563072	-1.39473	down	1.39473	up	5.00867	no	OK	_	_	_	_	_
ORTHOMCL2901	750.94	897	79.92	106.6	0.121843	0.391504	1.85514	up	-1.85514	down	6.98047	no	OK	gi|307107324|gb|EFN55567.1|	hypothetical protein CHLNCDRAFT_134050 [Chlorella variabilis]	_	_	_
ORTHOMCL2902	420	105.01	74.79	21.22	0.738917	0.896971	-0.400222	down	0.400222	up	4.75133	no	OK	gi|307104259|gb|EFN52514.1|	expressed protein [Chlorella variabilis]	_	_	_
ORTHOMCL2903	545.5	285	38.42	24.03	0.572373	0.804993	0.661061	up	-0.661061	down	5.68125	no	OK	gi|307106019|gb|EFN54266.1|	hypothetical protein CHLNCDRAFT_135824 [Chlorella variabilis]	MSH6	K08737	GO:0000003;GO:0003677;GO:0006281
ORTHOMCL2904	454	130	104.44	33.47	0.862899	0.950513	-0.204634	down	0.204634	up	4.95033	no	OK	gi|307110974|gb|EFN59209.1|	hypothetical protein CHLNCDRAFT_15090, partial [Chlorella variabilis]	grxC, GLRX, GLRX2	K03676	GO:0006118;GO:0045454;GO:0009055;GO:0015035
ORTHOMCL2905	1048	269	76.64	31.13	0.757003	0.9054	-0.362448	down	0.362448	up	6.08589	no	OK	gi|157875544|ref|XP_001686160.1|	conserved hypothetical protein [Leishmania major strain Friedlin]	_	_	_
ORTHOMCL2906	134	15	53.98	7.15	0.228571	0.543993	-1.55199	down	1.55199	up	2.73358	no	OK	gi|307103417|gb|EFN51677.1|	hypothetical protein CHLNCDRAFT_15005 [Chlorella variabilis]	OST2, DAD1	K12668	GO:0004579;GO:0008250;GO:0016021;GO:0018279
ORTHOMCL2907	266	269	35.56	33.98	0.176372	0.479127	1.61417	up	-1.61417	down	5.29548	no	OK	gi|440494873|gb|AGC08451.1|	kinesin, partial [Leishmania donovani]	_	_	_
ORTHOMCL2908	180	14	18.61	2.83	0.103519	0.360515	-2.07541	down	2.07541	up	3.04388	no	OK	gi|307111779|gb|EFN60013.1|	hypothetical protein CHLNCDRAFT_133185 [Chlorella variabilis]	RAD51L3, RAD51D	K10871	GO:0000166;GO:0017111
ORTHOMCL2909	512	9	49.27	3.31	0.00202186	0.0336397	-4.21202	down	4.21202	up	4.31225	yes	OK	gi|307102757|gb|EFN51025.1|	hypothetical protein CHLNCDRAFT_141499 [Chlorella variabilis]	_	_	_
ORTHOMCL2910	420	18	73.17	4.95	0.0223015	0.141774	-2.93634	down	2.93634	up	4.12732	no	OK	gi|302844006|ref|XP_002953544.1|	hypothetical protein VOLCADRAFT_121172 [Volvox carteri f. nagariensis]	EEF1E1, AIMP3	K15439	_
ORTHOMCL2911	339	49	89.41	16.28	0.325916	0.639592	-1.18902	down	1.18902	up	4.1585	no	OK	gi|307104695|gb|EFN52947.1|	hypothetical protein CHLNCDRAFT_137320 [Chlorella variabilis]	_	_	GO:0016791;GO:0016311
ORTHOMCL2912	977	595.01	103.98	70.9	0.451606	0.72713	0.883642	up	-0.883642	down	6.66154	no	OK	gi|302855386|ref|XP_002959188.1|	hypothetical protein VOLCADRAFT_78266 [Volvox carteri f. nagariensis]	_	_	GO:0006468;GO:0005524;GO:0009069;GO:0004674
ORTHOMCL2913	533	249	41.39	21.53	0.670606	0.859291	0.501076	up	-0.501076	down	5.55081	no	OK	gi|384246846|gb|EIE20335.1|	GTP cyclohydrolase I [Coccomyxa subellipsoidea C-169]	E3.5.4.16, folE	K01495	GO:0005737;GO:0046656;GO:0046654;GO:0003934;GO:0043167
ORTHOMCL2914	1333	315	132.73	35.08	0.681556	0.865705	-0.481727	down	0.481727	up	6.382	no	OK	gi|307108881|gb|EFN57120.1|	hypothetical protein CHLNCDRAFT_143975 [Chlorella variabilis]	_	_	_
ORTHOMCL2915	572.99	23	72.72	3.52	0.0181768	0.123778	-3.03265	down	3.03265	up	4.56126	no	OK	gi|307103510|gb|EFN51769.1|	hypothetical protein CHLNCDRAFT_139722 [Chlorella variabilis]	RNF1_2	K10695	GO:0003700;GO:0045449;GO:0003677;GO:0006355;GO:0005667
ORTHOMCL2916	544	17	31.12	5.44	0.00922308	0.084638	-3.39114	down	3.39114	up	4.45282	no	OK	gi|307104210|gb|EFN52465.1|	hypothetical protein CHLNCDRAFT_138793 [Chlorella variabilis]	E3.6.1.-	K01529	GO:0008026;GO:0005524;GO:0003676
ORTHOMCL2917	1401	40	84.47	6.48	0.00626301	0.0663293	-3.52687	down	3.52687	up	5.79902	no	OK	gi|384248477|gb|EIE21961.1|	P-loop containing nucleoside triphosphate hydrolase protein [Coccomyxa subellipsoidea C-169]	RAD50	K10866	GO:0006259;GO:0044763
ORTHOMCL2918	493	151	104.08	36.13	0.931421	0.980438	-0.107589	down	0.107589	up	5.11474	no	OK	_	_	_	_	_
ORTHOMCL2919	340	28	80.68	7.62	0.104737	0.362454	-1.99789	down	1.99789	up	3.96574	no	OK	gi|307108320|gb|EFN56560.1|	hypothetical protein CHLNCDRAFT_34977 [Chlorella variabilis]	E1.8.1.7, GSR, gor	K00383	GO:0050660;GO:0006118;GO:0045454;GO:0005507;GO:0004362;GO:0009055;GO:0006094;GO:0006626;GO:0006749;GO:0009407;GO:0005524;GO:0055114;GO:0009658;GO:0048481;GO:0005739;GO:0050661;GO:0009570
ORTHOMCL292	660.99	751	86.22	79.23	0.136079	0.413932	1.78295	up	-1.78295	down	6.73987	no	OK	gi|302795536|ref|XP_002979531.1|	hypothetical protein SELMODRAFT_271379 [Selaginella moellendorffii]	SPAST	K13254	GO:0005737;GO:0005524;GO:0017111
ORTHOMCL2920	1525	834	109.33	27.98	0.533122	0.781402	0.728534	up	-0.728534	down	7.20562	no	OK	gi|384253091|gb|EIE26566.1|	LuxS/MPP-like metallohydrolase [Coccomyxa subellipsoidea C-169]	_	_	GO:0016787;GO:0008152;GO:0043231;GO:0046872;GO:0044444
ORTHOMCL2921	483	29	89.58	6.5	0.0495449	0.231116	-2.4535	down	2.4535	up	4.39021	no	OK	gi|159477641|ref|XP_001696917.1|	DNA replication factor C complex subunit 1 [Chlamydomonas reinhardtii]	RFC1	K10754	GO:0060255;GO:0050896;GO:0003677;GO:0080090;GO:0044763;GO:0000166;GO:0017111;GO:0031323;GO:0034645;GO:0090304
ORTHOMCL2922	273	11	73.78	3.43	0.0221129	0.141359	-3.01977	down	3.01977	up	3.50403	no	OK	gi|307109032|gb|EFN57271.1|	hypothetical protein CHLNCDRAFT_21686 [Chlorella variabilis]	_	_	GO:0016020;GO:0035556
ORTHOMCL2923	1153	860	69.87	41.97	0.317916	0.632092	1.17612	up	-1.17612	down	7.09684	no	OK	gi|307105441|gb|EFN53690.1|	hypothetical protein CHLNCDRAFT_136502 [Chlorella variabilis]	HUWE1, MULE, ARF-BP1	K10592	GO:0016874;GO:0044424;GO:0006464
ORTHOMCL2924	131	58	40.9	20.78	0.72745	0.891977	0.422871	up	-0.422871	down	3.47819	no	OK	_	_	_	_	_
ORTHOMCL2925	764	152	87.32	19.48	0.536653	0.783801	-0.729669	down	0.729669	up	5.48177	no	OK	gi|307106423|gb|EFN54669.1|	hypothetical protein CHLNCDRAFT_52990 [Chlorella variabilis]	E2.6.1.42, ilvE	K00826	GO:0008152;GO:0003824
ORTHOMCL2926	659.01	385	90.81	59.13	0.48242	0.749703	0.823587	up	-0.823587	down	6.05442	no	OK	gi|307111564|gb|EFN59798.1|	hypothetical protein CHLNCDRAFT_133512 [Chlorella variabilis]	_	_	GO:0005488
ORTHOMCL2927	538	11	46.6	3.55	0.00317967	0.04296	-3.99749	down	3.99749	up	4.39447	yes	OK	gi|71005148|ref|XP_757240.1|	hypothetical protein UM01093.1 [Ustilago maydis 521]	EPC	K11322	_
ORTHOMCL2928	648	113	94.47	19.38	0.438426	0.719981	-0.91956	down	0.91956	up	5.17662	no	OK	gi|307105210|gb|EFN53460.1|	hypothetical protein CHLNCDRAFT_136724 [Chlorella variabilis]	_	_	_
ORTHOMCL2929	1011	221	95.24	23.26	0.613126	0.829384	-0.594027	down	0.594027	up	5.93773	no	OK	gi|307103253|gb|EFN51515.1|	hypothetical protein CHLNCDRAFT_27963 [Chlorella variabilis]	aroB	K01735	GO:0016099;GO:0000162;GO:0009094;GO:0003856;GO:0006571;GO:0050437;GO:0009507
ORTHOMCL2930	492	32	74.52	5.61	0.0593573	0.25562	-2.33867	down	2.33867	up	4.43454	no	OK	gi|307110863|gb|EFN59098.1|	hypothetical protein CHLNCDRAFT_137880 [Chlorella variabilis]	_	_	_
ORTHOMCL2931	540	1569.98	81.69	262.74	0.0125943	0.0987654	3.13821	up	-3.13821	down	7.59132	no	OK	gi|307110984|gb|EFN59219.1|	expressed protein [Chlorella variabilis]	_	_	_
ORTHOMCL2932	984	210	86.04	20.72	0.593862	0.817333	-0.628603	down	0.628603	up	5.8851	no	OK	_	_	_	_	_
ORTHOMCL2933	537	90	90.8	17.39	0.41078	0.703812	-0.976583	down	0.976583	up	4.88687	no	OK	gi|307106662|gb|EFN54907.1|	hypothetical protein CHLNCDRAFT_135039 [Chlorella variabilis]	_	_	_
ORTHOMCL2934	120	37	34.27	12.23	0.956653	0.99039	-0.0977555	down	0.0977555	up	3.08179	no	OK	gi|307103282|gb|EFN51543.1|	hypothetical protein CHLNCDRAFT_49208 [Chlorella variabilis]	PPIL2, CYC4, CHP60	K10598	GO:0044424;GO:0006457;GO:0003755;GO:0000413
ORTHOMCL2935	351.89	59	49.34	9.32	0.416775	0.708011	-0.975933	down	0.975933	up	4.27953	no	OK	gi|384245699|gb|EIE19192.1|	ClpP/crotonase, partial [Coccomyxa subellipsoidea C-169]	AUH	K05607	GO:0008152;GO:0003824;GO:0005739
ORTHOMCL2936	868.34	234	78.49	23.74	0.80528	0.931162	-0.291682	down	0.291682	up	5.84538	no	OK	gi|307105720|gb|EFN53968.1|	hypothetical protein CHLNCDRAFT_135909 [Chlorella variabilis]	_	_	_
ORTHOMCL2937	380	18	57.06	5.74	0.0291151	0.166921	-2.79208	down	2.79208	up	4.00116	no	OK	gi|307108576|gb|EFN56816.1|	hypothetical protein CHLNCDRAFT_14635, partial [Chlorella variabilis]	RTT103	K15559	_
ORTHOMCL2938	329	57	92	19.43	0.443153	0.721572	-0.9282	down	0.9282	up	4.19835	no	OK	_	_	_	_	_
ORTHOMCL2939	114	288	8.46	20.46	0.0196245	0.131338	2.93227	up	-2.93227	down	5.16061	no	OK	_	_	_	_	_
ORTHOMCL2940	265	45	68.84	13.47	0.433281	0.718797	-0.956704	down	0.956704	up	3.87798	no	OK	gi|307106905|gb|EFN55149.1|	hypothetical protein CHLNCDRAFT_134240 [Chlorella variabilis]	_	_	_
ORTHOMCL2941	601	215	85.45	35.36	0.92316	0.978577	0.116267	up	-0.116267	down	5.51201	no	OK	gi|384250803|gb|EIE24282.1|	Qb-snare protein, Gos1/GS28-family [Coccomyxa subellipsoidea C-169]	GOSR1, GOS1	K08495	GO:0005801;GO:0000139;GO:0016021;GO:0006888
ORTHOMCL2942	239	16	82.99	6.41	0.0739091	0.292883	-2.29263	down	2.29263	up	3.41013	no	OK	gi|307106941|gb|EFN55185.1|	hypothetical protein CHLNCDRAFT_134348 [Chlorella variabilis]	_	_	GO:0008270
ORTHOMCL2943	701	598	67.51	65.27	0.247375	0.564931	1.36962	up	-1.36962	down	6.51524	no	OK	_	_	ABC.FEV.S	K02016	_
ORTHOMCL2944	395	50	46.6	6.54	0.256085	0.573889	-1.38028	down	1.38028	up	4.32355	no	OK	gi|307105316|gb|EFN53566.1|	hypothetical protein CHLNCDRAFT_25686 [Chlorella variabilis]	E2.3.2.15	K05941	GO:0046938;GO:0016756;GO:0010038;GO:0046872
ORTHOMCL2946	853	68	52.45	5.76	0.0931408	0.336062	-2.04758	down	2.04758	up	5.27583	no	OK	gi|307103328|gb|EFN51589.1|	hypothetical protein CHLNCDRAFT_55047 [Chlorella variabilis]	_	_	_
ORTHOMCL2947	530	45	83.64	9.23	0.110022	0.37138	-1.95568	down	1.95568	up	4.61031	no	OK	gi|307103882|gb|EFN52139.1|	hypothetical protein CHLNCDRAFT_139271 [Chlorella variabilis]	_	_	_
ORTHOMCL2948	754.94	83	71.51	8.29	0.187312	0.490596	-1.58449	down	1.58449	up	5.20165	no	OK	gi|302833225|ref|XP_002948176.1|	hypothetical protein VOLCADRAFT_88536 [Volvox carteri f. nagariensis]	_	_	_
ORTHOMCL2949	781.95	90	86.58	11.91	0.204363	0.515691	-1.51851	down	1.51851	up	5.26878	no	OK	gi|307103160|gb|EFN51423.1|	hypothetical protein CHLNCDRAFT_28067, partial [Chlorella variabilis]	MTR4, SKIV2L2	K12598	GO:0008026;GO:0005524;GO:0003676
ORTHOMCL2950	633.52	27	74.31	5.01	0.0208357	0.136002	-2.94833	down	2.94833	up	4.71541	no	OK	gi|307109876|gb|EFN58113.1|	hypothetical protein CHLNCDRAFT_142452 [Chlorella variabilis]	_	_	GO:0016020;GO:0015095;GO:0015693
ORTHOMCL2951	530	509	69.46	32.97	0.195798	0.504443	1.54037	up	-1.54037	down	6.23649	no	OK	gi|384248808|gb|EIE22291.1|	purine 5'-nucleotidase [Coccomyxa subellipsoidea C-169]	_	_	_
ORTHOMCL2952	1724	688	90.04	39.83	0.814485	0.934747	0.274031	up	-0.274031	down	7.1166	no	OK	gi|384249711|gb|EIE23192.1|	RNB-domain-containing protein [Coccomyxa subellipsoidea C-169]	DIS3, RRP44	K12585	GO:0006090;GO:0016619;GO:0004540;GO:0003723;GO:0006099;GO:0051252;GO:0051287;GO:0006108;GO:0046872
ORTHOMCL2953	1139	1059	95.64	98.53	0.207948	0.520154	1.49399	up	-1.49399	down	7.30678	no	OK	gi|307110479|gb|EFN58715.1|	hypothetical protein CHLNCDRAFT_29723 [Chlorella variabilis]	dxr	K00099	GO:0070402;GO:0008299;GO:0055114;GO:0006694;GO:0016853;GO:0046872;GO:0030604
ORTHOMCL2954	786	70	68.98	7.07	0.118602	0.385954	-1.88787	down	1.88787	up	5.19032	no	OK	gi|307102838|gb|EFN51105.1|	hypothetical protein CHLNCDRAFT_59336 [Chlorella variabilis]	_	_	_
ORTHOMCL2955	307	7	20.25	2.52	0.00537533	0.060521	-3.83179	down	3.83179	up	3.60451	no	OK	gi|307102562|gb|EFN50833.1|	hypothetical protein CHLNCDRAFT_6977, partial [Chlorella variabilis]	AFG2, DRG1, SPATA5	K14575	GO:0005737;GO:0044699;GO:0005524;GO:0017111
ORTHOMCL2956	334	38	74.29	10	0.210598	0.523399	-1.53333	down	1.53333	up	4.04297	no	OK	gi|307104921|gb|EFN53172.1|	hypothetical protein CHLNCDRAFT_25981 [Chlorella variabilis]	DDX24, MAK5	K14805	GO:0008026;GO:0005524;GO:0003676
ORTHOMCL2957	547	110	78.05	17.69	0.548756	0.789434	-0.714037	down	0.714037	up	5.00627	no	OK	gi|307109947|gb|EFN58184.1|	expressed protein [Chlorella variabilis]	_	_	_
ORTHOMCL2958	1371	1279	85.22	88.29	0.206203	0.518468	1.4989	up	-1.4989	down	7.57801	no	OK	gi|307105176|gb|EFN53426.1|	hypothetical protein CHLNCDRAFT_58513 [Chlorella variabilis]	_	_	_
ORTHOMCL2959	468	95	74.15	17.02	0.55721	0.796336	-0.70042	down	0.70042	up	4.78674	no	OK	gi|307107740|gb|EFN55982.1|	hypothetical protein CHLNCDRAFT_52053 [Chlorella variabilis]	_	_	GO:0016020
ORTHOMCL2960	142	15	14.8	3.77	0.201674	0.511668	-1.63542	down	1.63542	up	2.79656	no	OK	gi|302836908|ref|XP_002950014.1|	hypothetical protein VOLCADRAFT_90424 [Volvox carteri f. nagariensis]	_	_	GO:0005097;GO:0005622;GO:0032851
ORTHOMCL2961	421.09	103	83.09	23.03	0.719887	0.887903	-0.431362	down	0.431362	up	4.74156	no	OK	gi|307106513|gb|EFN54758.1|	hypothetical protein CHLNCDRAFT_134666 [Chlorella variabilis]	_	_	GO:0003743;GO:0005840;GO:0006446
ORTHOMCL2962	248	46	67.02	14.38	0.487099	0.752721	-0.829569	down	0.829569	up	3.82616	no	OK	gi|307108589|gb|EFN56829.1|	hypothetical protein CHLNCDRAFT_51607 [Chlorella variabilis]	_	_	GO:0008026;GO:0005524;GO:0003676
ORTHOMCL2963	18	38	6.84	7.86	0.0449565	0.218812	2.65225	up	-2.65225	down	2.22752	no	OK	_	_	_	_	_
ORTHOMCL2964	555	10	21.89	3.28	0.0021931	0.0350334	-4.17824	down	4.17824	up	4.42919	yes	OK	gi|255089671|ref|XP_002506757.1|	dynein beta chain, flagellar outer arm [Micromonas sp. RCC299]	_	_	GO:0003774;GO:0005856;GO:0015630;GO:0009987;GO:0044430;GO:0044763;GO:0000166;GO:0017111;GO:0043234
ORTHOMCL2965	1147.03	12	56.73	3.5	0.000406879	0.0127374	-4.96496	down	4.96496	up	5.43803	yes	OK	gi|302783433|ref|XP_002973489.1|	hypothetical protein SELMODRAFT_413878 [Selaginella moellendorffii]	_	_	_
ORTHOMCL2966	433.91	344	44.12	29.98	0.286616	0.606207	1.26335	up	-1.26335	down	5.74687	no	OK	gi|307103109|gb|EFN51373.1|	hypothetical protein CHLNCDRAFT_141151 [Chlorella variabilis]	_	_	GO:0009507
ORTHOMCL2967	384.93	126	47.65	41.04	0.995523	1	-0.0120581	down	0.0120581	up	4.8045	no	OK	gi|307105956|gb|EFN54203.1|	hypothetical protein CHLNCDRAFT_135677 [Chlorella variabilis]	_	_	_
ORTHOMCL2968	194	20	66.22	7.99	0.176055	0.478961	-1.67249	down	1.67249	up	3.23258	no	OK	gi|307111771|gb|EFN60005.1|	hypothetical protein CHLNCDRAFT_133169 [Chlorella variabilis]	_	_	GO:0010287
ORTHOMCL2969	210	12	50.32	3.3	0.0544194	0.244495	-2.51766	down	2.51766	up	3.19219	no	OK	_	_	_	_	_
ORTHOMCL2970	607.54	24	87	7.33	0.017522	0.121742	-3.05705	down	3.05705	up	4.64361	no	OK	gi|307108240|gb|EFN56481.1|	hypothetical protein CHLNCDRAFT_51968 [Chlorella variabilis]	MARS, metG	K01874	GO:0000049;GO:0006418;GO:0004812;GO:0043167;GO:0000166
[truncated: 3,723 more rows]
