# Supplementary material for: Transcriptome and key genes expression related to carbon fixation pathways in Chlorella PY-ZU1 cells and their growth under high concentrations of CO2
Source: Biotechnol Biofuels. 2017 Jul 11;10:181. doi: 10.1186/s13068-017-0868-z (PMC5505034; doi:10.1186/s13068-017-0868-z)
Supplement: Supplementary file 2 — Additional file 2. Original data of qRT-PCR. [file 13068_2017_868_MOESM2_ESM.xlsx]

## Sheet: Sheet1
	rubisco				CA				NiR
	Air		15% CO2		Air		15% CO2		Air		15% CO2
cultivation time	MEAN	SD	MEAN	SD	MEAN	SD	MEAN	SD	MEAN	SD	MEAN	SD
12h	0.0116345	0.00136616	0.0161028	0.00124311	0.162084	0.013188	6.30395e-05	6.03274e-06	0.0082277	0.000732449	0.00555489	0.000318944
24h	0.0119633	0.0022497	0.194689	0.0560946	0.200026	0.0147738	0.00193277	0.000415569	0.0044534	0.000200795	0.046362	0.00757767
48h	0.0216943	0.00136201	0.0322248	0.00093142	0.164415	0.0455582	0.00181381	0.000685828	0.00232389	0.000282573	0.179841	0.0157093
72h	0.014766	0.00036236	0.0418019	0.00175114	0.45067	0.0233659	0.00418192	0.00263381	0.0229517	0.00318971	0.159885	0.0150013
